# Supplementary material for: Data on draft genome sequence of stenotrophomonas sp. SAM-B isolated from a mineral cold spring located in Tyva, southern Siberia
Source: Data Brief. 2020 Sep 4;32:106278. doi: 10.1016/j.dib.2020.106278 (PMC7494669; doi:10.1016/j.dib.2020.106278)
Supplement: Supplementary file 1 [file mmc1.xml]

<?xml version="1.0" encoding="utf-8" standalone="no"?>
<data>
  <datasets>
    <author>vladimir0334@yandex.ru</author>
    <type>1</type>
    <dataset>
      <name>Assembled and annotated draft genome sequence of Stenotrophomonas sp. SAM-B isolated from a mineral cold spring located in Tyva, Southern Siberia</name>
      <caption />
      <description>DNA extraction was performed from a pure culture of Stenotrophomonas sp. SAM-B using Quick-gDNA™ MiniPrep Kit; library was prepared with NEBNext® Ultra™ II FS DNA Library Prep Kit for Illumina®; sequencing was performed using Illumina MiSeq system. The genome was assembled with SPAdes v. 3.14.0, annotated using RAST.</description>
      <filetype>
        <name />
      </filetype>
      <filesize />
      <source>0</source>
      <sourcename>Original Data</sourcename>
      <access>
        <type>1</type>
        <name>Data available in data repository</name>
        <reponame>DDBJ/ENA/GenBank</reponame>
        <PersistentId />
        <deeplinkurl>https://www.ncbi.nlm.nih.gov/nuccore/JABBXB000000000.1/</deeplinkurl>
      </access>
    </dataset>
    <dataset>
      <name>Raw reads of draft genome sequence of Stenotrophomonas sp. SAM-B isolated from a mineral cold spring located in Tyva, Southern Siberia</name>
      <caption />
      <description>Stenotrophomonas sp. SAM-B was isolated from a mineral cold spring Uzharlyg, near Samagaltay settlement in the Republic of Tyva (Southern Siberia), Russian Federation. Whole genome sequencing of Stenotrophomonas sp. SAM-B was performed using the Illumina MiSeq platform. </description>
      <filetype>
        <name />
      </filetype>
      <filesize />
      <source>0</source>
      <sourcename>Original Data</sourcename>
      <access>
        <type>1</type>
        <name>Data available in data repository</name>
        <reponame>NCBI Sequence Read Archive (SRA)</reponame>
        <PersistentId />
        <deeplinkurl>https://trace.ncbi.nlm.nih.gov/Traces/sra/?run=SRR11585867 </deeplinkurl>
      </access>
    </dataset>
    <dataset>
      <name>16S rRNA gene of Stenotrophomonas sp. SAM-B</name>
      <caption />
      <description>A sequence of 16S rRNA gene of Stenotrophomonas sp. SAM-B isolated from a mineral cold spring located in Tyva, Southern Siberia</description>
      <filetype>
        <name />
      </filetype>
      <filesize />
      <source>0</source>
      <sourcename>Original Data</sourcename>
      <access>
        <type>1</type>
        <name>Data available in data repository</name>
        <reponame>NCBI GenBank</reponame>
        <PersistentId />
        <deeplinkurl>https://www.ncbi.nlm.nih.gov/nuccore/MT883430.1/.</deeplinkurl>
      </access>
    </dataset>
  </datasets>
</data>
