# Supplementary material for: Data on draft genome sequence of stenotrophomonas sp. SAM-B isolated from a mineral cold spring located in Tyva, southern Siberia
Source: Data Brief. 2020 Sep 4;32:106278. doi: 10.1016/j.dib.2020.106278 (PMC7494669; doi:10.1016/j.dib.2020.106278)
Supplement: Supplementary file 2 [file mmc2.xlsx]

## Sheet: JABBXB01-140820
locus_tag	protein_id	gene	locus_tag	contig	contig accession	product
HH110_00005	NWF31426	null-gene-symb	HH110_00005	1	JABBXB010000001	response regulator transcription factor [Stenotrophomonas sp. SAM-B]
HH110_00010	NWF31427	null-gene-symb	HH110_00010	1	JABBXB010000001	sensor histidine kinase KdpD [Stenotrophomonas sp. SAM-B]
HH110_00015	NWF31428	kdpC	HH110_00015	1	JABBXB010000001	potassium-transporting ATPase subunit KdpC [Stenotrophomonas sp. SAM-B]
HH110_00020	NWF31429	kdpB	HH110_00020	1	JABBXB010000001	potassium-transporting ATPase subunit KdpB [Stenotrophomonas sp. SAM-B]
HH110_00025	NWF31430	kdpA	HH110_00025	1	JABBXB010000001	potassium-transporting ATPase subunit KdpA [Stenotrophomonas sp. SAM-B]
HH110_00030	NWF31431	null-gene-symb	HH110_00030	1	JABBXB010000001	potassium-transporting ATPase subunit F [Stenotrophomonas sp. SAM-B]
HH110_00035	NWF31432	null-gene-symb	HH110_00035	1	JABBXB010000001	hypothetical protein HH110_00035 [Stenotrophomonas sp. SAM-B]
HH110_00040	NWF31433	pyrE	HH110_00040	1	JABBXB010000001	orotate phosphoribosyltransferase [Stenotrophomonas sp. SAM-B]
HH110_00045	NWF31434	xth	HH110_00045	1	JABBXB010000001	exodeoxyribonuclease III [Stenotrophomonas sp. SAM-B]
HH110_00050	NWF31435	null-gene-symb	HH110_00050	1	JABBXB010000001	AmpG family muropeptide MFS transporter [Stenotrophomonas sp. SAM-B]
HH110_00055	NWF31436	null-gene-symb	HH110_00055	1	JABBXB010000001	hypothetical protein HH110_00055 [Stenotrophomonas sp. SAM-B]
HH110_00060	NWF31437	null-gene-symb	HH110_00060	1	JABBXB010000001	anhydro-N-acetylmuramic acid kinase [Stenotrophomonas sp. SAM-B]
HH110_00065	NWF31438	null-gene-symb	HH110_00065	1	JABBXB010000001	peptidoglycan DD-metalloendopeptidase family protein [Stenotrophomonas sp. SAM-B]
HH110_00070	NWF31439	null-gene-symb	HH110_00070	1	JABBXB010000001	tyrosine--tRNA ligase [Stenotrophomonas sp. SAM-B]
HH110_00100	NWF31440	null-gene-symb	HH110_00100	1	JABBXB010000001	hypothetical protein HH110_00100 [Stenotrophomonas sp. SAM-B]
HH110_00105	NWF31441	null-gene-symb	HH110_00105	1	JABBXB010000001	chemotaxis protein [Stenotrophomonas sp. SAM-B]
HH110_00110	NWF31442	null-gene-symb	HH110_00110	1	JABBXB010000001	alpha/beta hydrolase [Stenotrophomonas sp. SAM-B]
HH110_00115	NWF31443	hemH	HH110_00115	1	JABBXB010000001	ferrochelatase [Stenotrophomonas sp. SAM-B]
HH110_00120	NWF31444	null-gene-symb	HH110_00120	1	JABBXB010000001	ligand-binding protein SH3 [Stenotrophomonas sp. SAM-B]
HH110_00125	NWF31445	tatA	HH110_00125	1	JABBXB010000001	Sec-independent protein translocase subunit TatA [Stenotrophomonas sp. SAM-B]
HH110_00130	NWF31446	tatB	HH110_00130	1	JABBXB010000001	twin-arginine translocase subunit TatB [Stenotrophomonas sp. SAM-B]
HH110_00135	NWF31447	tatC	HH110_00135	1	JABBXB010000001	twin-arginine translocase subunit TatC [Stenotrophomonas sp. SAM-B]
HH110_00140	NWF31448	null-gene-symb	HH110_00140	1	JABBXB010000001	hypothetical protein HH110_00140 [Stenotrophomonas sp. SAM-B]
HH110_00145	NWF31449	null-gene-symb	HH110_00145	1	JABBXB010000001	glutamine amidotransferase [Stenotrophomonas sp. SAM-B]
HH110_00150	NWF31450	tadA	HH110_00150	1	JABBXB010000001	Flp pilus assembly complex ATPase component TadA [Stenotrophomonas sp. SAM-B]
HH110_00155	NWF31451	glyQ	HH110_00155	1	JABBXB010000001	glycine--tRNA ligase subunit alpha [Stenotrophomonas sp. SAM-B]
HH110_00160	NWF31452	null-gene-symb	HH110_00160	1	JABBXB010000001	glycine--tRNA ligase subunit beta [Stenotrophomonas sp. SAM-B]
HH110_00165	NWF31453	null-gene-symb	HH110_00165	1	JABBXB010000001	outer membrane protein assembly factor [Stenotrophomonas sp. SAM-B]
HH110_00170	NWF31454	null-gene-symb	HH110_00170	1	JABBXB010000001	translocation/assembly module TamB [Stenotrophomonas sp. SAM-B]
HH110_00175	NWF31455	null-gene-symb	HH110_00175	1	JABBXB010000001	S46 family peptidase [Stenotrophomonas sp. SAM-B]
HH110_00180	NWF31456	null-gene-symb	HH110_00180	1	JABBXB010000001	hybrid sensor histidine kinase/response regulator [Stenotrophomonas sp. SAM-B]
HH110_00185	NWF31457	null-gene-symb	HH110_00185	1	JABBXB010000001	manganese efflux pump MntP family protein [Stenotrophomonas sp. SAM-B]
HH110_00190	NWF31458	null-gene-symb	HH110_00190	1	JABBXB010000001	response regulator transcription factor [Stenotrophomonas sp. SAM-B]
HH110_00195	NWF31459	acs	HH110_00195	1	JABBXB010000001	acetate--CoA ligase [Stenotrophomonas sp. SAM-B]
HH110_00200	NWF31460	null-gene-symb	HH110_00200	1	JABBXB010000001	hypothetical protein HH110_00200 [Stenotrophomonas sp. SAM-B]
HH110_00205	NWF31461	null-gene-symb	HH110_00205	1	JABBXB010000001	MHS family MFS transporter [Stenotrophomonas sp. SAM-B]
HH110_00210	NWF31462	null-gene-symb	HH110_00210	1	JABBXB010000001	coniferyl aldehyde dehydrogenase [Stenotrophomonas sp. SAM-B]
HH110_00215	NWF31463	xth	HH110_00215	1	JABBXB010000001	exodeoxyribonuclease III [Stenotrophomonas sp. SAM-B]
HH110_00220	NWF31464	null-gene-symb	HH110_00220	1	JABBXB010000001	GlsB/YeaQ/YmgE family stress response membrane protein [Stenotrophomonas sp. SAM-B]
HH110_00225	NWF31465	null-gene-symb	HH110_00225	1	JABBXB010000001	4'-phosphopantetheinyl transferase superfamily protein [Stenotrophomonas sp. SAM-B]
HH110_00230	NWF31466	rsmG	HH110_00230	1	JABBXB010000001	16S rRNA (guanine(527)-N(7))-methyltransferase RsmG [Stenotrophomonas sp. SAM-B]
HH110_00235	NWF31467	null-gene-symb	HH110_00235	1	JABBXB010000001	ParA family protein [Stenotrophomonas sp. SAM-B]
HH110_00240	NWF31468	null-gene-symb	HH110_00240	1	JABBXB010000001	ParB/RepB/Spo0J family partition protein [Stenotrophomonas sp. SAM-B]
HH110_00245	NWF31469	null-gene-symb	HH110_00245	1	JABBXB010000001	mitomycin resistance protein [Stenotrophomonas sp. SAM-B]
HH110_00250	NWF31470	null-gene-symb	HH110_00250	1	JABBXB010000001	suppressor of fused domain protein [Stenotrophomonas sp. SAM-B]
HH110_00255	NWF31471	null-gene-symb	HH110_00255	1	JABBXB010000001	SDR family NAD(P)-dependent oxidoreductase [Stenotrophomonas sp. SAM-B]
HH110_00260	NWF31472	null-gene-symb	HH110_00260	1	JABBXB010000001	glycosyltransferase family 2 protein [Stenotrophomonas sp. SAM-B]
HH110_00265	NWF31473	null-gene-symb	HH110_00265	1	JABBXB010000001	hypothetical protein HH110_00265 [Stenotrophomonas sp. SAM-B]
HH110_00270	NWF31474	null-gene-symb	HH110_00270	1	JABBXB010000001	DUF885 family protein [Stenotrophomonas sp. SAM-B]
HH110_00275	NWF31475	null-gene-symb	HH110_00275	1	JABBXB010000001	hypothetical protein HH110_00275 [Stenotrophomonas sp. SAM-B]
HH110_00280	NWF31476	null-gene-symb	HH110_00280	1	JABBXB010000001	TolC family protein [Stenotrophomonas sp. SAM-B]
HH110_00285	NWF31477	null-gene-symb	HH110_00285	1	JABBXB010000001	efflux RND transporter periplasmic adaptor subunit [Stenotrophomonas sp. SAM-B]
HH110_00290	NWF31478	null-gene-symb	HH110_00290	1	JABBXB010000001	CusA/CzcA family heavy metal efflux RND transporter [Stenotrophomonas sp. SAM-B]
HH110_00295	NWF31479	null-gene-symb	HH110_00295	1	JABBXB010000001	NYN domain-containing protein [Stenotrophomonas sp. SAM-B]
HH110_00300	NWF31480	null-gene-symb	HH110_00300	1	JABBXB010000001	glycosyltransferase family 1 protein [Stenotrophomonas sp. SAM-B]
HH110_00305	NWF31481	rpmB	HH110_00305	1	JABBXB010000001	50S ribosomal protein L28 [Stenotrophomonas sp. SAM-B]
HH110_00310	NWF31482	rpmG	HH110_00310	1	JABBXB010000001	50S ribosomal protein L33 [Stenotrophomonas sp. SAM-B]
HH110_00315	NWF31483	cls	HH110_00315	1	JABBXB010000001	cardiolipin synthase [Stenotrophomonas sp. SAM-B]
HH110_00320	NWF31484	null-gene-symb	HH110_00320	1	JABBXB010000001	FAD-dependent oxidoreductase [Stenotrophomonas sp. SAM-B]
HH110_00325	NWF31485	uvrD	HH110_00325	1	JABBXB010000001	DNA helicase II [Stenotrophomonas sp. SAM-B]
HH110_00330	NWF31486	null-gene-symb	HH110_00330	1	JABBXB010000001	phosphotyrosine protein phosphatase [Stenotrophomonas sp. SAM-B]
HH110_00335	NWF31487	null-gene-symb	HH110_00335	1	JABBXB010000001	hypothetical protein HH110_00335 [Stenotrophomonas sp. SAM-B]
HH110_00340	NWF31488	null-gene-symb	HH110_00340	1	JABBXB010000001	hypothetical protein HH110_00340 [Stenotrophomonas sp. SAM-B]
HH110_00345	NWF31489	null-gene-symb	HH110_00345	1	JABBXB010000001	sugar O-acetyltransferase [Stenotrophomonas sp. SAM-B]
HH110_00350	NWF31490	null-gene-symb	HH110_00350	1	JABBXB010000001	universal stress protein [Stenotrophomonas sp. SAM-B]
HH110_00355	NWF31491	null-gene-symb	HH110_00355	1	JABBXB010000001	hypothetical protein HH110_00355 [Stenotrophomonas sp. SAM-B]
HH110_00360	NWF31492	null-gene-symb	HH110_00360	1	JABBXB010000001	DUF2782 domain-containing protein [Stenotrophomonas sp. SAM-B]
HH110_00365	NWF31493	polA	HH110_00365	1	JABBXB010000001	DNA polymerase I [Stenotrophomonas sp. SAM-B]
HH110_00370	NWF31494	null-gene-symb	HH110_00370	1	JABBXB010000001	DUF421 domain-containing protein [Stenotrophomonas sp. SAM-B]
HH110_00375	NWF31495	hemF	HH110_00375	1	JABBXB010000001	oxygen-dependent coproporphyrinogen oxidase [Stenotrophomonas sp. SAM-B]
HH110_00380	NWF31496	null-gene-symb	HH110_00380	1	JABBXB010000001	hypothetical protein HH110_00380 [Stenotrophomonas sp. SAM-B]
HH110_00385	NWF31497	null-gene-symb	HH110_00385	1	JABBXB010000001	hypothetical protein HH110_00385 [Stenotrophomonas sp. SAM-B]
HH110_00390	NWF31498	null-gene-symb	HH110_00390	1	JABBXB010000001	NUDIX domain-containing protein [Stenotrophomonas sp. SAM-B]
HH110_00395	NWF31499	null-gene-symb	HH110_00395	1	JABBXB010000001	S9 family peptidase [Stenotrophomonas sp. SAM-B]
HH110_00400	NWF31500	null-gene-symb	HH110_00400	1	JABBXB010000001	cytochrome ubiquinol oxidase subunit I [Stenotrophomonas sp. SAM-B]
HH110_00405	NWF31501	cydB	HH110_00405	1	JABBXB010000001	cytochrome d ubiquinol oxidase subunit II [Stenotrophomonas sp. SAM-B]
HH110_00410	NWF31502	null-gene-symb	HH110_00410	1	JABBXB010000001	pteridine-dependent deoxygenase [Stenotrophomonas sp. SAM-B]
HH110_00415	NWF31503	null-gene-symb	HH110_00415	1	JABBXB010000001	beta-ketoacyl synthase chain length factor [Stenotrophomonas sp. SAM-B]
HH110_00420	NWF31504	null-gene-symb	HH110_00420	1	JABBXB010000001	1-acyl-sn-glycerol-3-phosphate acyltransferase [Stenotrophomonas sp. SAM-B]
HH110_00425	NWF31505	null-gene-symb	HH110_00425	1	JABBXB010000001	acyl carrier protein [Stenotrophomonas sp. SAM-B]
HH110_00430	NWF31506	null-gene-symb	HH110_00430	1	JABBXB010000001	acyl carrier protein [Stenotrophomonas sp. SAM-B]
HH110_00435	NWF31507	null-gene-symb	HH110_00435	1	JABBXB010000001	hypothetical protein HH110_00435 [Stenotrophomonas sp. SAM-B]
HH110_00440	NWF31508	null-gene-symb	HH110_00440	1	JABBXB010000001	AMP-binding protein [Stenotrophomonas sp. SAM-B]
HH110_00445	NWF31509	null-gene-symb	HH110_00445	1	JABBXB010000001	glycosyltransferase family 2 protein [Stenotrophomonas sp. SAM-B]
HH110_00450	NWF31510	null-gene-symb	HH110_00450	1	JABBXB010000001	acyltransferase [Stenotrophomonas sp. SAM-B]
HH110_00455	NWF31511	null-gene-symb	HH110_00455	1	JABBXB010000001	aromatic amino acid lyase [Stenotrophomonas sp. SAM-B]
HH110_00460	NWF31512	null-gene-symb	HH110_00460	1	JABBXB010000001	acyl-CoA thioesterase [Stenotrophomonas sp. SAM-B]
HH110_00465	NWF31513	null-gene-symb	HH110_00465	1	JABBXB010000001	outer membrane lipoprotein carrier protein LolA [Stenotrophomonas sp. SAM-B]
HH110_00470	NWF31514	null-gene-symb	HH110_00470	1	JABBXB010000001	MMPL family transporter [Stenotrophomonas sp. SAM-B]
HH110_00475	NWF31515	null-gene-symb	HH110_00475	1	JABBXB010000001	NAD(P)/FAD-dependent oxidoreductase [Stenotrophomonas sp. SAM-B]
HH110_00480	NWF31516	null-gene-symb	HH110_00480	1	JABBXB010000001	DUF3261 domain-containing protein [Stenotrophomonas sp. SAM-B]
HH110_00485	NWF31517	null-gene-symb	HH110_00485	1	JABBXB010000001	beta-ketoacyl-[acyl-carrier-protein] synthase family protein [Stenotrophomonas sp. SAM-B]
HH110_00490	NWF31518	null-gene-symb	HH110_00490	1	JABBXB010000001	hypothetical protein HH110_00490 [Stenotrophomonas sp. SAM-B]
HH110_00495	NWF31519	fabG	HH110_00495	1	JABBXB010000001	3-oxoacyl-ACP reductase FabG [Stenotrophomonas sp. SAM-B]
HH110_00500	NWF31520	null-gene-symb	HH110_00500	1	JABBXB010000001	beta-ketoacyl-ACP synthase [Stenotrophomonas sp. SAM-B]
HH110_00505	NWF31521	null-gene-symb	HH110_00505	1	JABBXB010000001	excinuclease ATPase subunit [Stenotrophomonas sp. SAM-B]
HH110_00510	NWF31522	null-gene-symb	HH110_00510	1	JABBXB010000001	YcgL domain-containing protein [Stenotrophomonas sp. SAM-B]
HH110_00515	NWF31523	null-gene-symb	HH110_00515	1	JABBXB010000001	hypothetical protein HH110_00515 [Stenotrophomonas sp. SAM-B]
HH110_00520	NWF31524	null-gene-symb	HH110_00520	1	JABBXB010000001	glutathione-regulated potassium-efflux system protein KefB [Stenotrophomonas sp. SAM-B]
HH110_00525	NWF31525	mgtE	HH110_00525	1	JABBXB010000001	magnesium transporter [Stenotrophomonas sp. SAM-B]
HH110_00530	NWF31526	null-gene-symb	HH110_00530	1	JABBXB010000001	bifunctional acetate--CoA ligase family protein/GNAT family N-acetyltransferase [Stenotrophomonas sp. SAM-B]
HH110_00535	NWF31527	null-gene-symb	HH110_00535	1	JABBXB010000001	alpha/beta fold hydrolase [Stenotrophomonas sp. SAM-B]
HH110_00540	NWF31528	dkgB	HH110_00540	1	JABBXB010000001	2,5-didehydrogluconate reductase DkgB [Stenotrophomonas sp. SAM-B]
HH110_00545	NWF31529	null-gene-symb	HH110_00545	1	JABBXB010000001	MFS transporter [Stenotrophomonas sp. SAM-B]
HH110_00550	NWF31530	null-gene-symb	HH110_00550	1	JABBXB010000001	LysR family transcriptional regulator [Stenotrophomonas sp. SAM-B]
HH110_00555	NWF31531	null-gene-symb	HH110_00555	1	JABBXB010000001	HAMP domain-containing protein [Stenotrophomonas sp. SAM-B]
HH110_00560	NWF31532	null-gene-symb	HH110_00560	1	JABBXB010000001	Rrf2 family transcriptional regulator [Stenotrophomonas sp. SAM-B]
HH110_00565	NWF31533	null-gene-symb	HH110_00565	1	JABBXB010000001	NAD(P)/FAD-dependent oxidoreductase [Stenotrophomonas sp. SAM-B]
HH110_00570	NWF31534	null-gene-symb	HH110_00570	1	JABBXB010000001	aldo/keto reductase [Stenotrophomonas sp. SAM-B]
HH110_00575	NWF31535	null-gene-symb	HH110_00575	1	JABBXB010000001	class I SAM-dependent methyltransferase [Stenotrophomonas sp. SAM-B]
HH110_00580	NWF31536	null-gene-symb	HH110_00580	1	JABBXB010000001	hypothetical protein HH110_00580 [Stenotrophomonas sp. SAM-B]
HH110_00585	NWF31537	null-gene-symb	HH110_00585	1	JABBXB010000001	pseudouridine synthase [Stenotrophomonas sp. SAM-B]
HH110_00590	NWF31538	null-gene-symb	HH110_00590	1	JABBXB010000001	hypothetical protein HH110_00590 [Stenotrophomonas sp. SAM-B]
HH110_00595	NWF31539	hrpB	HH110_00595	1	JABBXB010000001	ATP-dependent helicase HrpB [Stenotrophomonas sp. SAM-B]
HH110_00600	NWF31540	null-gene-symb	HH110_00600	1	JABBXB010000001	hydrolase TatD [Stenotrophomonas sp. SAM-B]
HH110_00605	NWF31541	null-gene-symb	HH110_00605	1	JABBXB010000001	epimerase [Stenotrophomonas sp. SAM-B]
HH110_00610	NWF31542	panE	HH110_00610	1	JABBXB010000001	2-dehydropantoate 2-reductase [Stenotrophomonas sp. SAM-B]
HH110_00615	NWF31543	null-gene-symb	HH110_00615	1	JABBXB010000001	ABC transporter permease [Stenotrophomonas sp. SAM-B]
HH110_00620	NWF31544	null-gene-symb	HH110_00620	1	JABBXB010000001	ABC transporter ATP-binding protein [Stenotrophomonas sp. SAM-B]
HH110_00625	NWF31545	null-gene-symb	HH110_00625	1	JABBXB010000001	ferredoxin--NADP reductase [Stenotrophomonas sp. SAM-B]
HH110_00630	NWF31546	null-gene-symb	HH110_00630	1	JABBXB010000001	GGDEF domain-containing protein [Stenotrophomonas sp. SAM-B]
HH110_00635	NWF31547	null-gene-symb	HH110_00635	1	JABBXB010000001	alpha/beta hydrolase [Stenotrophomonas sp. SAM-B]
HH110_00640	NWF31548	null-gene-symb	HH110_00640	1	JABBXB010000001	ATP-binding cassette domain-containing protein [Stenotrophomonas sp. SAM-B]
HH110_00645	NWF31549	null-gene-symb	HH110_00645	1	JABBXB010000001	ABC transporter permease [Stenotrophomonas sp. SAM-B]
HH110_00650	NWF31550	null-gene-symb	HH110_00650	1	JABBXB010000001	transposase [Stenotrophomonas sp. SAM-B]
HH110_00655	NWF31551	null-gene-symb	HH110_00655	1	JABBXB010000001	energy transducer TonB [Stenotrophomonas sp. SAM-B]
HH110_00660	NWF31552	null-gene-symb	HH110_00660	1	JABBXB010000001	TIGR00645 family protein [Stenotrophomonas sp. SAM-B]
HH110_00665	NWF31553	null-gene-symb	HH110_00665	1	JABBXB010000001	thiol:disulfide oxidoreductase [Stenotrophomonas sp. SAM-B]
HH110_00670	NWF31554	null-gene-symb	HH110_00670	1	JABBXB010000001	S9 family peptidase [Stenotrophomonas sp. SAM-B]
HH110_00675	NWF31555	null-gene-symb	HH110_00675	1	JABBXB010000001	hypothetical protein HH110_00675 [Stenotrophomonas sp. SAM-B]
HH110_00680	NWF31556	null-gene-symb	HH110_00680	1	JABBXB010000001	DUF885 domain-containing protein [Stenotrophomonas sp. SAM-B]
HH110_00685	NWF31557	null-gene-symb	HH110_00685	1	JABBXB010000001	hypothetical protein HH110_00685 [Stenotrophomonas sp. SAM-B]
HH110_00690	NWF31558	null-gene-symb	HH110_00690	1	JABBXB010000001	hypothetical protein HH110_00690 [Stenotrophomonas sp. SAM-B]
HH110_00695	NWF31559	null-gene-symb	HH110_00695	1	JABBXB010000001	bestrophin [Stenotrophomonas sp. SAM-B]
HH110_00700	NWF31560	hemB	HH110_00700	1	JABBXB010000001	porphobilinogen synthase [Stenotrophomonas sp. SAM-B]
HH110_00705	NWF31561	null-gene-symb	HH110_00705	1	JABBXB010000001	SHOCT domain-containing protein [Stenotrophomonas sp. SAM-B]
HH110_00710	NWF31562	null-gene-symb	HH110_00710	1	JABBXB010000001	TolB-like protein [Stenotrophomonas sp. SAM-B]
HH110_00715	NWF31563	aroE	HH110_00715	1	JABBXB010000001	shikimate dehydrogenase [Stenotrophomonas sp. SAM-B]
HH110_00720	NWF31564	null-gene-symb	HH110_00720	1	JABBXB010000001	hypothetical protein HH110_00720 [Stenotrophomonas sp. SAM-B]
HH110_00725	NWF31565	dinG	HH110_00725	1	JABBXB010000001	ATP-dependent DNA helicase DinG [Stenotrophomonas sp. SAM-B]
HH110_00730	NWF31566	ilvD	HH110_00730	1	JABBXB010000001	dihydroxy-acid dehydratase [Stenotrophomonas sp. SAM-B]
HH110_00735	NWF31567	null-gene-symb	HH110_00735	1	JABBXB010000001	DUF1190 domain-containing protein [Stenotrophomonas sp. SAM-B]
HH110_00740	NWF31568	null-gene-symb	HH110_00740	1	JABBXB010000001	glutathionylspermidine synthase family protein [Stenotrophomonas sp. SAM-B]
HH110_00745	NWF31569	null-gene-symb	HH110_00745	1	JABBXB010000001	hypothetical protein HH110_00745 [Stenotrophomonas sp. SAM-B]
HH110_00750	NWF31570	null-gene-symb	HH110_00750	1	JABBXB010000001	DUF58 domain-containing protein [Stenotrophomonas sp. SAM-B]
HH110_00755	NWF31571	null-gene-symb	HH110_00755	1	JABBXB010000001	MoxR family ATPase [Stenotrophomonas sp. SAM-B]
HH110_00760	NWF31572	null-gene-symb	HH110_00760	1	JABBXB010000001	DUF4350 domain-containing protein [Stenotrophomonas sp. SAM-B]
HH110_00765	NWF31573	null-gene-symb	HH110_00765	1	JABBXB010000001	DUF4129 domain-containing protein [Stenotrophomonas sp. SAM-B]
HH110_00770	NWF31574	null-gene-symb	HH110_00770	1	JABBXB010000001	stage II sporulation protein M [Stenotrophomonas sp. SAM-B]
HH110_00775	NWF31575	null-gene-symb	HH110_00775	1	JABBXB010000001	RDD family protein [Stenotrophomonas sp. SAM-B]
HH110_00780	NWF31576	null-gene-symb	HH110_00780	1	JABBXB010000001	gamma carbonic anhydrase family protein [Stenotrophomonas sp. SAM-B]
HH110_00785	NWF31577	mnmG	HH110_00785	1	JABBXB010000001	tRNA uridine-5-carboxymethylaminomethyl(34) synthesis enzyme MnmG [Stenotrophomonas sp. SAM-B]
HH110_00790	NWF31578	null-gene-symb	HH110_00790	1	JABBXB010000001	hypothetical protein HH110_00790 [Stenotrophomonas sp. SAM-B]
HH110_00795	NWF31579	null-gene-symb	HH110_00795	1	JABBXB010000001	pyridoxal-phosphate dependent enzyme [Stenotrophomonas sp. SAM-B]
HH110_00800	NWF31580	null-gene-symb	HH110_00800	1	JABBXB010000001	YdcF family protein [Stenotrophomonas sp. SAM-B]
HH110_00805	NWF31581	bioC	HH110_00805	1	JABBXB010000001	malonyl-ACP O-methyltransferase BioC [Stenotrophomonas sp. SAM-B]
HH110_00810	NWF31582	null-gene-symb	HH110_00810	1	JABBXB010000001	SDR family oxidoreductase [Stenotrophomonas sp. SAM-B]
HH110_00815	NWF31583	bioH	HH110_00815	1	JABBXB010000001	pimeloyl-ACP methyl ester esterase BioH [Stenotrophomonas sp. SAM-B]
HH110_00820	NWF31584	bioF	HH110_00820	1	JABBXB010000001	8-amino-7-oxononanoate synthase [Stenotrophomonas sp. SAM-B]
HH110_00825	NWF31585	bioB	HH110_00825	1	JABBXB010000001	biotin synthase BioB [Stenotrophomonas sp. SAM-B]
HH110_00830	NWF31586	null-gene-symb	HH110_00830	1	JABBXB010000001	ComF family protein [Stenotrophomonas sp. SAM-B]
HH110_00835	NWF31587	null-gene-symb	HH110_00835	1	JABBXB010000001	hypothetical protein HH110_00835 [Stenotrophomonas sp. SAM-B]
HH110_00840	NWF31588	null-gene-symb	HH110_00840	1	JABBXB010000001	sugar porter family MFS transporter [Stenotrophomonas sp. SAM-B]
HH110_00845	NWF31589	nagA	HH110_00845	1	JABBXB010000001	N-acetylglucosamine-6-phosphate deacetylase [Stenotrophomonas sp. SAM-B]
HH110_00850	NWF31590	null-gene-symb	HH110_00850	1	JABBXB010000001	DeoR family transcriptional regulator [Stenotrophomonas sp. SAM-B]
HH110_00855	NWF31591	null-gene-symb	HH110_00855	1	JABBXB010000001	D-tagatose-bisphosphate aldolase, class II, non-catalytic subunit [Stenotrophomonas sp. SAM-B]
HH110_00860	NWF31592	null-gene-symb	HH110_00860	1	JABBXB010000001	ROK family protein [Stenotrophomonas sp. SAM-B]
HH110_00865	NWF31593	null-gene-symb	HH110_00865	1	JABBXB010000001	SIS domain-containing protein [Stenotrophomonas sp. SAM-B]
HH110_00870	NWF31594	null-gene-symb	HH110_00870	1	JABBXB010000001	DUF5110 domain-containing protein [Stenotrophomonas sp. SAM-B]
HH110_00875	NWF31595	null-gene-symb	HH110_00875	1	JABBXB010000001	TonB-dependent receptor [Stenotrophomonas sp. SAM-B]
HH110_00880	NWF31596	null-gene-symb	HH110_00880	1	JABBXB010000001	Gfo/Idh/MocA family oxidoreductase [Stenotrophomonas sp. SAM-B]
HH110_00885	NWF31597	null-gene-symb	HH110_00885	1	JABBXB010000001	TonB C-terminal domain-containing protein [Stenotrophomonas sp. SAM-B]
HH110_00890	NWF31598	null-gene-symb	HH110_00890	1	JABBXB010000001	hypothetical protein HH110_00890 [Stenotrophomonas sp. SAM-B]
HH110_00895	NWF31599	null-gene-symb	HH110_00895	1	JABBXB010000001	TonB-dependent outer membrane receptor [Stenotrophomonas sp. SAM-B]
HH110_00900	NWF31600	null-gene-symb	HH110_00900	1	JABBXB010000001	RNA polymerase sigma factor [Stenotrophomonas sp. SAM-B]
HH110_00905	NWF31601	null-gene-symb	HH110_00905	1	JABBXB010000001	DUF4880 domain-containing protein [Stenotrophomonas sp. SAM-B]
HH110_00910	NWF31602	null-gene-symb	HH110_00910	1	JABBXB010000001	filamentous hemagglutinin N-terminal domain-containing protein [Stenotrophomonas sp. SAM-B]
HH110_00915	NWF31603	null-gene-symb	HH110_00915	1	JABBXB010000001	ShlB/FhaC/HecB family hemolysin secretion/activation protein [Stenotrophomonas sp. SAM-B]
HH110_00920	NWF31604	null-gene-symb	HH110_00920	1	JABBXB010000001	DUF2341 domain-containing protein [Stenotrophomonas sp. SAM-B]
HH110_00925	NWF31605	null-gene-symb	HH110_00925	1	JABBXB010000001	biopolymer transporter ExbD [Stenotrophomonas sp. SAM-B]
HH110_00930	NWF31606	null-gene-symb	HH110_00930	1	JABBXB010000001	energy transducer TonB [Stenotrophomonas sp. SAM-B]
HH110_00935	NWF31607	null-gene-symb	HH110_00935	1	JABBXB010000001	hypothetical protein HH110_00935 [Stenotrophomonas sp. SAM-B]
HH110_00940	NWF31608	null-gene-symb	HH110_00940	1	JABBXB010000001	SapC family protein [Stenotrophomonas sp. SAM-B]
HH110_00950	NWF31609	ubiA	HH110_00950	1	JABBXB010000001	4-hydroxybenzoate octaprenyltransferase [Stenotrophomonas sp. SAM-B]
HH110_00955	NWF31610	null-gene-symb	HH110_00955	1	JABBXB010000001	short-chain fatty acid transporter [Stenotrophomonas sp. SAM-B]
HH110_00960	NWF31611	null-gene-symb	HH110_00960	1	JABBXB010000001	hypothetical protein HH110_00960 [Stenotrophomonas sp. SAM-B]
HH110_00965	NWF31612	null-gene-symb	HH110_00965	1	JABBXB010000001	VOC family protein [Stenotrophomonas sp. SAM-B]
HH110_00970	NWF31613	null-gene-symb	HH110_00970	1	JABBXB010000001	glutathione S-transferase family protein [Stenotrophomonas sp. SAM-B]
HH110_00975	NWF31614	null-gene-symb	HH110_00975	1	JABBXB010000001	YifB family Mg chelatase-like AAA ATPase [Stenotrophomonas sp. SAM-B]
HH110_00980	NWF31615	yidA	HH110_00980	1	JABBXB010000001	sugar-phosphatase [Stenotrophomonas sp. SAM-B]
HH110_00985	NWF31616	null-gene-symb	HH110_00985	1	JABBXB010000001	accessory factor UbiK family protein [Stenotrophomonas sp. SAM-B]
HH110_00990	NWF31617	null-gene-symb	HH110_00990	1	JABBXB010000001	P-II family nitrogen regulator [Stenotrophomonas sp. SAM-B]
HH110_00995	NWF31618	null-gene-symb	HH110_00995	1	JABBXB010000001	kinase [Stenotrophomonas sp. SAM-B]
HH110_01000	NWF31619	null-gene-symb	HH110_01000	1	JABBXB010000001	aspartyl/asparaginyl beta-hydroxylase domain-containing protein [Stenotrophomonas sp. SAM-B]
HH110_01005	NWF31620	speE	HH110_01005	1	JABBXB010000001	polyamine aminopropyltransferase [Stenotrophomonas sp. SAM-B]
HH110_01010	NWF31621	speA	HH110_01010	1	JABBXB010000001	arginine decarboxylase [Stenotrophomonas sp. SAM-B]
HH110_01015	NWF31622	null-gene-symb	HH110_01015	1	JABBXB010000001	hypothetical protein HH110_01015 [Stenotrophomonas sp. SAM-B]
HH110_01020	NWF31623	null-gene-symb	HH110_01020	1	JABBXB010000001	sensor histidine kinase [Stenotrophomonas sp. SAM-B]
HH110_01025	NWF31624	null-gene-symb	HH110_01025	1	JABBXB010000001	response regulator transcription factor [Stenotrophomonas sp. SAM-B]
HH110_01030	NWF31625	null-gene-symb	HH110_01030	1	JABBXB010000001	hypothetical protein HH110_01030 [Stenotrophomonas sp. SAM-B]
HH110_01035	NWF31626	null-gene-symb	HH110_01035	1	JABBXB010000001	PepSY domain-containing protein [Stenotrophomonas sp. SAM-B]
HH110_01040	NWF31627	null-gene-symb	HH110_01040	1	JABBXB010000001	hypothetical protein HH110_01040 [Stenotrophomonas sp. SAM-B]
HH110_01045	NWF31628	null-gene-symb	HH110_01045	1	JABBXB010000001	FAD-binding oxidoreductase [Stenotrophomonas sp. SAM-B]
HH110_01050	NWF31629	null-gene-symb	HH110_01050	1	JABBXB010000001	lipocalin family protein [Stenotrophomonas sp. SAM-B]
HH110_01055	NWF31630	null-gene-symb	HH110_01055	1	JABBXB010000001	hypothetical protein HH110_01055 [Stenotrophomonas sp. SAM-B]
HH110_01060	NWF31631	null-gene-symb	HH110_01060	1	JABBXB010000001	mechanosensitive ion channel family protein [Stenotrophomonas sp. SAM-B]
HH110_01065	NWF31632	null-gene-symb	HH110_01065	1	JABBXB010000001	phosphoglycerol transferase I [Stenotrophomonas sp. SAM-B]
HH110_01070	NWF31633	null-gene-symb	HH110_01070	1	JABBXB010000001	AarF/ABC1/UbiB kinase family protein [Stenotrophomonas sp. SAM-B]
HH110_01075	NWF31634	null-gene-symb	HH110_01075	1	JABBXB010000001	DUF808 domain-containing protein [Stenotrophomonas sp. SAM-B]
HH110_01080	NWF31635	null-gene-symb	HH110_01080	1	JABBXB010000001	hypothetical protein HH110_01080 [Stenotrophomonas sp. SAM-B]
HH110_01085	NWF31636	null-gene-symb	HH110_01085	1	JABBXB010000001	sigma-70 family RNA polymerase sigma factor [Stenotrophomonas sp. SAM-B]
HH110_01090	NWF31637	null-gene-symb	HH110_01090	1	JABBXB010000001	GGDEF domain-containing protein [Stenotrophomonas sp. SAM-B]
HH110_01095	NWF31638	null-gene-symb	HH110_01095	1	JABBXB010000001	NAD-dependent dehydratase [Stenotrophomonas sp. SAM-B]
HH110_01100	NWF31639	null-gene-symb	HH110_01100	1	JABBXB010000001	tryptophan 2,3-dioxygenase [Stenotrophomonas sp. SAM-B]
HH110_01105	NWF31640	null-gene-symb	HH110_01105	1	JABBXB010000001	peptide MFS transporter [Stenotrophomonas sp. SAM-B]
HH110_01110	NWF31641	null-gene-symb	HH110_01110	1	JABBXB010000001	thioredoxin family protein [Stenotrophomonas sp. SAM-B]
HH110_01115	NWF31642	null-gene-symb	HH110_01115	1	JABBXB010000001	hypothetical protein HH110_01115 [Stenotrophomonas sp. SAM-B]
HH110_01120	NWF31643	null-gene-symb	HH110_01120	1	JABBXB010000001	winged helix-turn-helix transcriptional regulator [Stenotrophomonas sp. SAM-B]
HH110_01125	NWF31644	hppD	HH110_01125	1	JABBXB010000001	4-hydroxyphenylpyruvate dioxygenase [Stenotrophomonas sp. SAM-B]
HH110_01130	NWF31645	null-gene-symb	HH110_01130	1	JABBXB010000001	homogentisate 1,2-dioxygenase [Stenotrophomonas sp. SAM-B]
HH110_01135	NWF31646	null-gene-symb	HH110_01135	1	JABBXB010000001	plasmid stabilization protein [Stenotrophomonas sp. SAM-B]
HH110_01145	NWF31647	null-gene-symb	HH110_01145	1	JABBXB010000001	hypothetical protein HH110_01145 [Stenotrophomonas sp. SAM-B]
HH110_01150	NWF31648	null-gene-symb	HH110_01150	1	JABBXB010000001	hypothetical protein HH110_01150 [Stenotrophomonas sp. SAM-B]
HH110_01155	NWF31649	null-gene-symb	HH110_01155	1	JABBXB010000001	calcium/sodium antiporter [Stenotrophomonas sp. SAM-B]
HH110_01160	NWF31650	null-gene-symb	HH110_01160	1	JABBXB010000001	Na+/H+ antiporter subunit G [Stenotrophomonas sp. SAM-B]
HH110_01165	NWF31651	null-gene-symb	HH110_01165	1	JABBXB010000001	K+/H+ antiporter subunit F [Stenotrophomonas sp. SAM-B]
HH110_01170	NWF31652	null-gene-symb	HH110_01170	1	JABBXB010000001	Na+/H+ antiporter subunit E [Stenotrophomonas sp. SAM-B]
HH110_01175	NWF31653	null-gene-symb	HH110_01175	1	JABBXB010000001	monovalent cation/H+ antiporter subunit D [Stenotrophomonas sp. SAM-B]
HH110_01180	NWF31654	null-gene-symb	HH110_01180	1	JABBXB010000001	Na+/H+ antiporter subunit C [Stenotrophomonas sp. SAM-B]
HH110_01185	NWF31655	null-gene-symb	HH110_01185	1	JABBXB010000001	monovalent cation/H+ antiporter subunit A [Stenotrophomonas sp. SAM-B]
HH110_01190	NWF31656	null-gene-symb	HH110_01190	1	JABBXB010000001	DUF962 domain-containing protein [Stenotrophomonas sp. SAM-B]
HH110_01195	NWF31657	null-gene-symb	HH110_01195	1	JABBXB010000001	phosphoribosylaminoimidazolesuccinocarboxamide synthase [Stenotrophomonas sp. SAM-B]
HH110_01200	NWF31658	null-gene-symb	HH110_01200	1	JABBXB010000001	DnaJ domain-containing protein [Stenotrophomonas sp. SAM-B]
HH110_01205	NWF31659	null-gene-symb	HH110_01205	1	JABBXB010000001	ribulose-phosphate 3-epimerase [Stenotrophomonas sp. SAM-B]
HH110_01210	NWF31660	null-gene-symb	HH110_01210	1	JABBXB010000001	GNAT family N-acetyltransferase [Stenotrophomonas sp. SAM-B]
HH110_01215	NWF31661	null-gene-symb	HH110_01215	1	JABBXB010000001	hypothetical protein HH110_01215 [Stenotrophomonas sp. SAM-B]
HH110_01220	NWF31662	yegS	HH110_01220	1	JABBXB010000001	lipid kinase YegS [Stenotrophomonas sp. SAM-B]
HH110_01225	NWF31663	null-gene-symb	HH110_01225	1	JABBXB010000001	anthranilate synthase component I [Stenotrophomonas sp. SAM-B]
HH110_01230	NWF31664	null-gene-symb	HH110_01230	1	JABBXB010000001	aminodeoxychorismate/anthranilate synthase component II [Stenotrophomonas sp. SAM-B]
HH110_01235	NWF31665	trpD	HH110_01235	1	JABBXB010000001	anthranilate phosphoribosyltransferase [Stenotrophomonas sp. SAM-B]
HH110_01240	NWF31666	trpC	HH110_01240	1	JABBXB010000001	indole-3-glycerol phosphate synthase TrpC [Stenotrophomonas sp. SAM-B]
HH110_01245	NWF31667	null-gene-symb	HH110_01245	1	JABBXB010000001	haloacid dehalogenase [Stenotrophomonas sp. SAM-B]
HH110_01250	NWF31668	null-gene-symb	HH110_01250	1	JABBXB010000001	sulfite exporter TauE/SafE family protein [Stenotrophomonas sp. SAM-B]
HH110_01255	NWF31669	crp	HH110_01255	1	JABBXB010000001	cAMP-activated global transcriptional regulator CRP [Stenotrophomonas sp. SAM-B]
HH110_01260	NWF31670	speD	HH110_01260	1	JABBXB010000001	adenosylmethionine decarboxylase [Stenotrophomonas sp. SAM-B]
HH110_01265	NWF31671	sugE	HH110_01265	1	JABBXB010000001	quaternary ammonium compound efflux SMR transporter SugE [Stenotrophomonas sp. SAM-B]
HH110_01270	NWF31672	coq7	HH110_01270	1	JABBXB010000001	2-polyprenyl-3-methyl-6-methoxy-1,4-benzoquinone monooxygenase [Stenotrophomonas sp. SAM-B]
HH110_01275	NWF31673	rplM	HH110_01275	1	JABBXB010000001	50S ribosomal protein L13 [Stenotrophomonas sp. SAM-B]
HH110_01280	NWF31674	rpsI	HH110_01280	1	JABBXB010000001	30S ribosomal protein S9 [Stenotrophomonas sp. SAM-B]
HH110_01295	NWF31675	null-gene-symb	HH110_01295	1	JABBXB010000001	RNA pyrophosphohydrolase [Stenotrophomonas sp. SAM-B]
HH110_01300	NWF31676	null-gene-symb	HH110_01300	1	JABBXB010000001	bacterioferritin [Stenotrophomonas sp. SAM-B]
HH110_01305	NWF31677	bfr	HH110_01305	1	JABBXB010000001	bacterioferritin [Stenotrophomonas sp. SAM-B]
HH110_01310	NWF31678	null-gene-symb	HH110_01310	1	JABBXB010000001	response regulator [Stenotrophomonas sp. SAM-B]
HH110_01315	NWF31679	null-gene-symb	HH110_01315	1	JABBXB010000001	EAL domain-containing protein [Stenotrophomonas sp. SAM-B]
HH110_01320	NWF31680	null-gene-symb	HH110_01320	1	JABBXB010000001	DUF4126 domain-containing protein [Stenotrophomonas sp. SAM-B]
HH110_01325	NWF31681	null-gene-symb	HH110_01325	1	JABBXB010000001	hypothetical protein HH110_01325 [Stenotrophomonas sp. SAM-B]
HH110_01330	NWF31682	null-gene-symb	HH110_01330	1	JABBXB010000001	polymer-forming cytoskeletal protein [Stenotrophomonas sp. SAM-B]
HH110_01335	NWF31683	erpA	HH110_01335	1	JABBXB010000001	iron-sulfur cluster insertion protein ErpA [Stenotrophomonas sp. SAM-B]
HH110_01340	NWF31684	nudC	HH110_01340	1	JABBXB010000001	NAD(+) diphosphatase [Stenotrophomonas sp. SAM-B]
HH110_01345	NWF31685	ampE	HH110_01345	1	JABBXB010000001	regulatory signaling modulator protein AmpE [Stenotrophomonas sp. SAM-B]
HH110_01350	NWF31686	null-gene-symb	HH110_01350	1	JABBXB010000001	DUF2752 domain-containing protein [Stenotrophomonas sp. SAM-B]
HH110_01355	NWF31687	null-gene-symb	HH110_01355	1	JABBXB010000001	CD225/dispanin family protein [Stenotrophomonas sp. SAM-B]
HH110_01360	NWF31688	null-gene-symb	HH110_01360	1	JABBXB010000001	MFS transporter [Stenotrophomonas sp. SAM-B]
HH110_01365	NWF31689	yccS	HH110_01365	1	JABBXB010000001	TIGR01666 family membrane protein [Stenotrophomonas sp. SAM-B]
HH110_01370	NWF31690	null-gene-symb	HH110_01370	1	JABBXB010000001	TonB-dependent receptor [Stenotrophomonas sp. SAM-B]
HH110_01375	NWF31691	null-gene-symb	HH110_01375	1	JABBXB010000001	efflux RND transporter permease subunit [Stenotrophomonas sp. SAM-B]
HH110_01380	NWF31692	null-gene-symb	HH110_01380	1	JABBXB010000001	MMPL family transporter [Stenotrophomonas sp. SAM-B]
HH110_01385	NWF31693	null-gene-symb	HH110_01385	1	JABBXB010000001	efflux RND transporter periplasmic adaptor subunit [Stenotrophomonas sp. SAM-B]
HH110_01390	NWF31694	null-gene-symb	HH110_01390	1	JABBXB010000001	amidohydrolase [Stenotrophomonas sp. SAM-B]
HH110_01395	NWF31695	queF	HH110_01395	1	JABBXB010000001	NADPH-dependent 7-cyano-7-deazaguanine reductase QueF [Stenotrophomonas sp. SAM-B]
HH110_01400	NWF31696	null-gene-symb	HH110_01400	1	JABBXB010000001	LysM peptidoglycan-binding domain-containing protein [Stenotrophomonas sp. SAM-B]
HH110_01405	NWF31697	null-gene-symb	HH110_01405	1	JABBXB010000001	hypothetical protein HH110_01405 [Stenotrophomonas sp. SAM-B]
HH110_01410	NWF31698	null-gene-symb	HH110_01410	1	JABBXB010000001	NADP-dependent isocitrate dehydrogenase [Stenotrophomonas sp. SAM-B]
HH110_01415	NWF31699	aceK	HH110_01415	1	JABBXB010000001	bifunctional isocitrate dehydrogenase kinase/phosphatase [Stenotrophomonas sp. SAM-B]
HH110_01420	NWF31700	null-gene-symb	HH110_01420	1	JABBXB010000001	energy transducer TonB [Stenotrophomonas sp. SAM-B]
HH110_01425	NWF31701	null-gene-symb	HH110_01425	1	JABBXB010000001	GGDEF domain-containing protein [Stenotrophomonas sp. SAM-B]
HH110_01430	NWF31702	null-gene-symb	HH110_01430	1	JABBXB010000001	sugar MFS transporter [Stenotrophomonas sp. SAM-B]
HH110_01435	NWF31703	rho	HH110_01435	1	JABBXB010000001	transcription termination factor Rho [Stenotrophomonas sp. SAM-B]
HH110_01440	NWF31704	trxA	HH110_01440	1	JABBXB010000001	thioredoxin [Stenotrophomonas sp. SAM-B]
HH110_01445	NWF31705	rhlB	HH110_01445	1	JABBXB010000001	ATP-dependent RNA helicase RhlB [Stenotrophomonas sp. SAM-B]
HH110_01450	NWF31706	ftsE	HH110_01450	1	JABBXB010000001	cell division ATP-binding protein FtsE [Stenotrophomonas sp. SAM-B]
HH110_01455	NWF31707	null-gene-symb	HH110_01455	1	JABBXB010000001	ABC transporter permease [Stenotrophomonas sp. SAM-B]
HH110_01460	NWF31708	null-gene-symb	HH110_01460	1	JABBXB010000001	response regulator [Stenotrophomonas sp. SAM-B]
HH110_01465	NWF31709	ung	HH110_01465	1	JABBXB010000001	uracil-DNA glycosylase [Stenotrophomonas sp. SAM-B]
HH110_01470	NWF31710	null-gene-symb	HH110_01470	1	JABBXB010000001	helix-turn-helix transcriptional regulator [Stenotrophomonas sp. SAM-B]
HH110_01475	NWF31711	null-gene-symb	HH110_01475	1	JABBXB010000001	DUF11 domain-containing protein [Stenotrophomonas sp. SAM-B]
HH110_01480	NWF31712	null-gene-symb	HH110_01480	1	JABBXB010000001	DUF11 domain-containing protein [Stenotrophomonas sp. SAM-B]
HH110_01485	NWF31713	null-gene-symb	HH110_01485	1	JABBXB010000001	hypothetical protein HH110_01485 [Stenotrophomonas sp. SAM-B]
HH110_01490	NWF31714	rpoH	HH110_01490	1	JABBXB010000001	RNA polymerase sigma factor RpoH [Stenotrophomonas sp. SAM-B]
HH110_01495	NWF31715	null-gene-symb	HH110_01495	1	JABBXB010000001	type II toxin-antitoxin system RelE/ParE family toxin [Stenotrophomonas sp. SAM-B]
HH110_01500	NWF31716	null-gene-symb	HH110_01500	1	JABBXB010000001	DNA-binding transcriptional regulator [Stenotrophomonas sp. SAM-B]
HH110_01505	NWF31717	purD	HH110_01505	1	JABBXB010000001	phosphoribosylamine--glycine ligase [Stenotrophomonas sp. SAM-B]
HH110_01510	NWF31718	null-gene-symb	HH110_01510	1	JABBXB010000001	hypothetical protein HH110_01510 [Stenotrophomonas sp. SAM-B]
HH110_01515	NWF31719	null-gene-symb	HH110_01515	1	JABBXB010000001	hypothetical protein HH110_01515 [Stenotrophomonas sp. SAM-B]
HH110_01520	NWF31720	purH	HH110_01520	1	JABBXB010000001	bifunctional phosphoribosylaminoimidazolecarboxamide formyltransferase/IMP cyclohydrolase [Stenotrophomonas sp. SAM-B]
HH110_01525	NWF31721	null-gene-symb	HH110_01525	1	JABBXB010000001	hypothetical protein HH110_01525 [Stenotrophomonas sp. SAM-B]
HH110_01530	NWF31722	fis	HH110_01530	1	JABBXB010000001	DNA-binding transcriptional regulator Fis [Stenotrophomonas sp. SAM-B]
HH110_01535	NWF31723	null-gene-symb	HH110_01535	1	JABBXB010000001	DUF3426 domain-containing protein [Stenotrophomonas sp. SAM-B]
HH110_01540	NWF31724	prmA	HH110_01540	1	JABBXB010000001	50S ribosomal protein L11 methyltransferase [Stenotrophomonas sp. SAM-B]
HH110_01545	NWF31725	null-gene-symb	HH110_01545	1	JABBXB010000001	hypothetical protein HH110_01545 [Stenotrophomonas sp. SAM-B]
HH110_01550	NWF31726	null-gene-symb	HH110_01550	1	JABBXB010000001	hypothetical protein HH110_01550 [Stenotrophomonas sp. SAM-B]
HH110_01555	NWF31727	null-gene-symb	HH110_01555	1	JABBXB010000001	alpha/beta hydrolase [Stenotrophomonas sp. SAM-B]
HH110_01560	NWF31728	accC	HH110_01560	1	JABBXB010000001	acetyl-CoA carboxylase biotin carboxylase subunit [Stenotrophomonas sp. SAM-B]
HH110_01565	NWF31729	null-gene-symb	HH110_01565	1	JABBXB010000001	acetyl-CoA carboxylase biotin carboxyl carrier protein [Stenotrophomonas sp. SAM-B]
HH110_01570	NWF31730	null-gene-symb	HH110_01570	1	JABBXB010000001	DUF1311 domain-containing protein [Stenotrophomonas sp. SAM-B]
HH110_01575	NWF31731	aroQ	HH110_01575	1	JABBXB010000001	type II 3-dehydroquinate dehydratase [Stenotrophomonas sp. SAM-B]
HH110_01580	NWF31732	null-gene-symb	HH110_01580	1	JABBXB010000001	hypothetical protein HH110_01580 [Stenotrophomonas sp. SAM-B]
HH110_01585	NWF31733	null-gene-symb	HH110_01585	1	JABBXB010000001	PAS domain-containing protein [Stenotrophomonas sp. SAM-B]
HH110_01590	NWF31734	null-gene-symb	HH110_01590	1	JABBXB010000001	TetR/AcrR family transcriptional regulator [Stenotrophomonas sp. SAM-B]
HH110_01595	NWF31735	null-gene-symb	HH110_01595	1	JABBXB010000001	MFS transporter [Stenotrophomonas sp. SAM-B]
HH110_01600	NWF31736	null-gene-symb	HH110_01600	1	JABBXB010000001	MFS transporter [Stenotrophomonas sp. SAM-B]
HH110_01605	NWF31737	null-gene-symb	HH110_01605	1	JABBXB010000001	nuclear transport factor 2 family protein [Stenotrophomonas sp. SAM-B]
HH110_01610	NWF31738	null-gene-symb	HH110_01610	1	JABBXB010000001	hypothetical protein HH110_01610 [Stenotrophomonas sp. SAM-B]
HH110_01615	NWF31739	null-gene-symb	HH110_01615	1	JABBXB010000001	hypothetical protein HH110_01615 [Stenotrophomonas sp. SAM-B]
HH110_01620	NWF31740	null-gene-symb	HH110_01620	1	JABBXB010000001	HAMP domain-containing protein [Stenotrophomonas sp. SAM-B]
HH110_01625	NWF31741	null-gene-symb	HH110_01625	1	JABBXB010000001	excinuclease ABC subunit UvrA [Stenotrophomonas sp. SAM-B]
HH110_01630	NWF31742	null-gene-symb	HH110_01630	1	JABBXB010000001	ABC transporter ATP-binding protein [Stenotrophomonas sp. SAM-B]
HH110_01635	NWF31743	null-gene-symb	HH110_01635	1	JABBXB010000001	HlyD family efflux transporter periplasmic adaptor subunit [Stenotrophomonas sp. SAM-B]
HH110_01640	NWF31744	null-gene-symb	HH110_01640	1	JABBXB010000001	FtsX-like permease family protein [Stenotrophomonas sp. SAM-B]
HH110_01645	NWF31745	null-gene-symb	HH110_01645	1	JABBXB010000001	2OG-Fe(II) oxygenase [Stenotrophomonas sp. SAM-B]
HH110_01650	NWF31746	null-gene-symb	HH110_01650	1	JABBXB010000001	hypothetical protein HH110_01650 [Stenotrophomonas sp. SAM-B]
HH110_01655	NWF31747	null-gene-symb	HH110_01655	1	JABBXB010000001	hypothetical protein HH110_01655 [Stenotrophomonas sp. SAM-B]
HH110_01660	NWF31748	null-gene-symb	HH110_01660	1	JABBXB010000001	radical SAM protein [Stenotrophomonas sp. SAM-B]
HH110_01665	NWF31749	null-gene-symb	HH110_01665	1	JABBXB010000001	hypothetical protein HH110_01665 [Stenotrophomonas sp. SAM-B]
HH110_01670	NWF31750	null-gene-symb	HH110_01670	1	JABBXB010000001	peptidase domain-containing ABC transporter [Stenotrophomonas sp. SAM-B]
HH110_01675	NWF31751	null-gene-symb	HH110_01675	1	JABBXB010000001	proline hydroxylase [Stenotrophomonas sp. SAM-B]
HH110_01680	NWF31752	null-gene-symb	HH110_01680	1	JABBXB010000001	hypothetical protein HH110_01680 [Stenotrophomonas sp. SAM-B]
HH110_01685	NWF31753	null-gene-symb	HH110_01685	1	JABBXB010000001	hypothetical protein HH110_01685 [Stenotrophomonas sp. SAM-B]
HH110_01690	NWF31754	null-gene-symb	HH110_01690	1	JABBXB010000001	TlpA family protein disulfide reductase [Stenotrophomonas sp. SAM-B]
HH110_01695	NWF31755	null-gene-symb	HH110_01695	1	JABBXB010000001	cytochrome C biogenesis protein [Stenotrophomonas sp. SAM-B]
HH110_01700	NWF31756	null-gene-symb	HH110_01700	1	JABBXB010000001	divalent-cation tolerance protein CutA [Stenotrophomonas sp. SAM-B]
HH110_01705	NWF31757	null-gene-symb	HH110_01705	1	JABBXB010000001	ribonuclease [Stenotrophomonas sp. SAM-B]
HH110_01710	NWF31758	null-gene-symb	HH110_01710	1	JABBXB010000001	co-chaperone GroES [Stenotrophomonas sp. SAM-B]
HH110_01715	NWF31759	groL	HH110_01715	1	JABBXB010000001	chaperonin GroEL [Stenotrophomonas sp. SAM-B]
HH110_01720	NWF31760	null-gene-symb	HH110_01720	1	JABBXB010000001	type II toxin-antitoxin system HipA family toxin [Stenotrophomonas sp. SAM-B]
HH110_01725	NWF31761	null-gene-symb	HH110_01725	1	JABBXB010000001	helix-turn-helix domain-containing protein [Stenotrophomonas sp. SAM-B]
HH110_01730	NWF31762	null-gene-symb	HH110_01730	1	JABBXB010000001	MarR family transcriptional regulator [Stenotrophomonas sp. SAM-B]
HH110_01735	NWF31763	null-gene-symb	HH110_01735	1	JABBXB010000001	DNA alkylation repair protein [Stenotrophomonas sp. SAM-B]
HH110_01740	NWF31764	null-gene-symb	HH110_01740	1	JABBXB010000001	hypothetical protein HH110_01740 [Stenotrophomonas sp. SAM-B]
HH110_01745	NWF31765	aroG	HH110_01745	1	JABBXB010000001	3-deoxy-7-phosphoheptulonate synthase AroG [Stenotrophomonas sp. SAM-B]
HH110_01750	NWF31766	null-gene-symb	HH110_01750	1	JABBXB010000001	hypothetical protein HH110_01750 [Stenotrophomonas sp. SAM-B]
HH110_01755	NWF31767	null-gene-symb	HH110_01755	1	JABBXB010000001	acriflavine resistance protein B [Stenotrophomonas sp. SAM-B]
HH110_01760	NWF31768	null-gene-symb	HH110_01760	1	JABBXB010000001	MdtB/MuxB family multidrug efflux RND transporter permease subunit [Stenotrophomonas sp. SAM-B]
HH110_01765	NWF31769	null-gene-symb	HH110_01765	1	JABBXB010000001	MdtA/MuxA family multidrug efflux RND transporter periplasmic adaptor subunit [Stenotrophomonas sp. SAM-B]
HH110_01770	NWF31770	null-gene-symb	HH110_01770	1	JABBXB010000001	trimeric intracellular cation channel family protein [Stenotrophomonas sp. SAM-B]
HH110_01775	NWF31771	null-gene-symb	HH110_01775	1	JABBXB010000001	GIY-YIG nuclease family protein [Stenotrophomonas sp. SAM-B]
HH110_01780	NWF31772	null-gene-symb	HH110_01780	1	JABBXB010000001	ribonuclease E inhibitor RraB [Stenotrophomonas sp. SAM-B]
HH110_01785	NWF31773	null-gene-symb	HH110_01785	1	JABBXB010000001	nuclear transport factor 2 family protein [Stenotrophomonas sp. SAM-B]
HH110_01790	NWF31774	null-gene-symb	HH110_01790	1	JABBXB010000001	NAD(P)/FAD-dependent oxidoreductase [Stenotrophomonas sp. SAM-B]
HH110_01795	NWF31775	null-gene-symb	HH110_01795	1	JABBXB010000001	NYN domain-containing protein [Stenotrophomonas sp. SAM-B]
HH110_01800	NWF31776	null-gene-symb	HH110_01800	1	JABBXB010000001	glutathione S-transferase [Stenotrophomonas sp. SAM-B]
HH110_01805	NWF31777	null-gene-symb	HH110_01805	1	JABBXB010000001	primosomal protein N' [Stenotrophomonas sp. SAM-B]
HH110_01810	NWF31778	null-gene-symb	HH110_01810	1	JABBXB010000001	hypothetical protein HH110_01810 [Stenotrophomonas sp. SAM-B]
HH110_01815	NWF31779	null-gene-symb	HH110_01815	1	JABBXB010000001	DUF3106 domain-containing protein [Stenotrophomonas sp. SAM-B]
HH110_01820	NWF31780	null-gene-symb	HH110_01820	1	JABBXB010000001	MATE family efflux transporter [Stenotrophomonas sp. SAM-B]
HH110_01825	NWF31781	sppA	HH110_01825	1	JABBXB010000001	signal peptide peptidase SppA [Stenotrophomonas sp. SAM-B]
HH110_01830	NWF31782	null-gene-symb	HH110_01830	1	JABBXB010000001	hypothetical protein HH110_01830 [Stenotrophomonas sp. SAM-B]
HH110_01835	NWF31783	null-gene-symb	HH110_01835	1	JABBXB010000001	SDR family oxidoreductase [Stenotrophomonas sp. SAM-B]
HH110_01840	NWF31784	null-gene-symb	HH110_01840	1	JABBXB010000001	DUF4124 domain-containing protein [Stenotrophomonas sp. SAM-B]
HH110_01845	NWF31785	null-gene-symb	HH110_01845	1	JABBXB010000001	DUF4124 domain-containing protein [Stenotrophomonas sp. SAM-B]
HH110_01850	NWF31786	null-gene-symb	HH110_01850	1	JABBXB010000001	tRNA threonylcarbamoyladenosine biosynthesis protein RimN [Stenotrophomonas sp. SAM-B]
HH110_01855	NWF31787	null-gene-symb	HH110_01855	1	JABBXB010000001	DNA topoisomerase I [Stenotrophomonas sp. SAM-B]
HH110_01860	NWF31788	null-gene-symb	HH110_01860	1	JABBXB010000001	RDD family protein [Stenotrophomonas sp. SAM-B]
HH110_01865	NWF31789	null-gene-symb	HH110_01865	1	JABBXB010000001	DUF4339 domain-containing protein [Stenotrophomonas sp. SAM-B]
HH110_01870	NWF31790	null-gene-symb	HH110_01870	1	JABBXB010000001	DUF494 family protein [Stenotrophomonas sp. SAM-B]
HH110_01875	NWF31791	dprA	HH110_01875	1	JABBXB010000001	DNA-protecting protein DprA [Stenotrophomonas sp. SAM-B]
HH110_01880	NWF31792	null-gene-symb	HH110_01880	1	JABBXB010000001	LysM peptidoglycan-binding domain-containing protein [Stenotrophomonas sp. SAM-B]
HH110_01885	NWF31793	def	HH110_01885	1	JABBXB010000001	peptide deformylase [Stenotrophomonas sp. SAM-B]
HH110_01890	NWF31794	null-gene-symb	HH110_01890	1	JABBXB010000001	methionyl-tRNA formyltransferase [Stenotrophomonas sp. SAM-B]
HH110_01895	NWF31795	rsmB	HH110_01895	1	JABBXB010000001	16S rRNA (cytosine(967)-C(5))-methyltransferase RsmB [Stenotrophomonas sp. SAM-B]
HH110_01900	NWF31796	null-gene-symb	HH110_01900	1	JABBXB010000001	glycosyltransferase family 39 protein [Stenotrophomonas sp. SAM-B]
HH110_01905	NWF31797	null-gene-symb	HH110_01905	1	JABBXB010000001	O-antigen ligase family protein [Stenotrophomonas sp. SAM-B]
HH110_01910	NWF31798	null-gene-symb	HH110_01910	1	JABBXB010000001	glycosyltransferase family 2 protein [Stenotrophomonas sp. SAM-B]
HH110_01915	NWF31799	null-gene-symb	HH110_01915	1	JABBXB010000001	CDP-glycerol glycerophosphotransferase [Stenotrophomonas sp. SAM-B]
HH110_01920	NWF31800	null-gene-symb	HH110_01920	1	JABBXB010000001	PH domain-containing protein [Stenotrophomonas sp. SAM-B]
HH110_01925	NWF31801	null-gene-symb	HH110_01925	1	JABBXB010000001	PH domain-containing protein [Stenotrophomonas sp. SAM-B]
HH110_01930	NWF31802	ribA	HH110_01930	1	JABBXB010000001	GTP cyclohydrolase II RibA [Stenotrophomonas sp. SAM-B]
HH110_01935	NWF31803	null-gene-symb	HH110_01935	1	JABBXB010000001	lauroyl acyltransferase [Stenotrophomonas sp. SAM-B]
HH110_01940	NWF31804	null-gene-symb	HH110_01940	1	JABBXB010000001	D-tyrosyl-tRNA(Tyr) deacylase [Stenotrophomonas sp. SAM-B]
HH110_01945	NWF31805	rpoD	HH110_01945	1	JABBXB010000001	RNA polymerase sigma factor RpoD [Stenotrophomonas sp. SAM-B]
HH110_01950	NWF31806	null-gene-symb	HH110_01950	1	JABBXB010000001	hypothetical protein HH110_01950 [Stenotrophomonas sp. SAM-B]
HH110_01965	NWF31807	null-gene-symb	HH110_01965	1	JABBXB010000001	hypothetical protein HH110_01965 [Stenotrophomonas sp. SAM-B]
HH110_01970	NWF31808	null-gene-symb	HH110_01970	1	JABBXB010000001	beta-lactamase family protein [Stenotrophomonas sp. SAM-B]
HH110_01975	NWF31809	null-gene-symb	HH110_01975	1	JABBXB010000001	arsenic transporter [Stenotrophomonas sp. SAM-B]
HH110_01980	NWF31810	null-gene-symb	HH110_01980	1	JABBXB010000001	MFS transporter [Stenotrophomonas sp. SAM-B]
HH110_01985	NWF31811	null-gene-symb	HH110_01985	1	JABBXB010000001	phosphoethanolamine--lipid A transferase [Stenotrophomonas sp. SAM-B]
HH110_01990	NWF31812	null-gene-symb	HH110_01990	1	JABBXB010000001	diacylglycerol kinase [Stenotrophomonas sp. SAM-B]
HH110_01995	NWF31813	null-gene-symb	HH110_01995	1	JABBXB010000001	two-component sensor histidine kinase [Stenotrophomonas sp. SAM-B]
HH110_02000	NWF31814	null-gene-symb	HH110_02000	1	JABBXB010000001	response regulator transcription factor [Stenotrophomonas sp. SAM-B]
HH110_02005	NWF31815	null-gene-symb	HH110_02005	1	JABBXB010000001	hypothetical protein HH110_02005 [Stenotrophomonas sp. SAM-B]
HH110_02010	NWF31816	null-gene-symb	HH110_02010	1	JABBXB010000001	hypothetical protein HH110_02010 [Stenotrophomonas sp. SAM-B]
HH110_02015	NWF31817	null-gene-symb	HH110_02015	1	JABBXB010000001	hypothetical protein HH110_02015 [Stenotrophomonas sp. SAM-B]
HH110_02020	NWF31818	null-gene-symb	HH110_02020	1	JABBXB010000001	TonB-dependent receptor [Stenotrophomonas sp. SAM-B]
HH110_02025	NWF31819	null-gene-symb	HH110_02025	1	JABBXB010000001	helix-turn-helix transcriptional regulator [Stenotrophomonas sp. SAM-B]
HH110_02030	NWF31820	null-gene-symb	HH110_02030	1	JABBXB010000001	antibiotic biosynthesis monooxygenase [Stenotrophomonas sp. SAM-B]
HH110_02035	NWF31821	null-gene-symb	HH110_02035	1	JABBXB010000001	SulP family inorganic anion transporter [Stenotrophomonas sp. SAM-B]
HH110_02040	NWF31822	null-gene-symb	HH110_02040	1	JABBXB010000001	HAMP domain-containing protein [Stenotrophomonas sp. SAM-B]
HH110_02045	NWF31823	arcD	HH110_02045	1	JABBXB010000001	arginine-ornithine antiporter [Stenotrophomonas sp. SAM-B]
HH110_02050	NWF31824	arsB	HH110_02050	1	JABBXB010000001	ACR3 family arsenite efflux transporter [Stenotrophomonas sp. SAM-B]
HH110_02055	NWF31825	null-gene-symb	HH110_02055	1	JABBXB010000001	helix-turn-helix transcriptional regulator [Stenotrophomonas sp. SAM-B]
HH110_02060	NWF31826	arsH	HH110_02060	1	JABBXB010000001	arsenical resistance protein ArsH [Stenotrophomonas sp. SAM-B]
HH110_02065	NWF31827	arsC	HH110_02065	1	JABBXB010000001	arsenate reductase (glutaredoxin) [Stenotrophomonas sp. SAM-B]
HH110_02070	NWF31828	null-gene-symb	HH110_02070	1	JABBXB010000001	DUF2628 domain-containing protein [Stenotrophomonas sp. SAM-B]
HH110_02075	NWF31829	null-gene-symb	HH110_02075	1	JABBXB010000001	hypothetical protein HH110_02075 [Stenotrophomonas sp. SAM-B]
HH110_02080	NWF31830	mdoH	HH110_02080	1	JABBXB010000001	glucans biosynthesis glucosyltransferase MdoH [Stenotrophomonas sp. SAM-B]
HH110_02085	NWF31831	null-gene-symb	HH110_02085	1	JABBXB010000001	carboxylesterase [Stenotrophomonas sp. SAM-B]
HH110_02090	NWF31832	null-gene-symb	HH110_02090	1	JABBXB010000001	histidine kinase [Stenotrophomonas sp. SAM-B]
HH110_02095	NWF31833	null-gene-symb	HH110_02095	1	JABBXB010000001	response regulator transcription factor [Stenotrophomonas sp. SAM-B]
HH110_02100	NWF31834	hemC	HH110_02100	1	JABBXB010000001	hydroxymethylbilane synthase [Stenotrophomonas sp. SAM-B]
HH110_02105	NWF31835	null-gene-symb	HH110_02105	1	JABBXB010000001	DUF481 domain-containing protein [Stenotrophomonas sp. SAM-B]
HH110_02110	NWF31836	null-gene-symb	HH110_02110	1	JABBXB010000001	hypothetical protein HH110_02110 [Stenotrophomonas sp. SAM-B]
HH110_02115	NWF31837	null-gene-symb	HH110_02115	1	JABBXB010000001	YafY family transcriptional regulator [Stenotrophomonas sp. SAM-B]
HH110_02120	NWF31838	null-gene-symb	HH110_02120	1	JABBXB010000001	MetQ/NlpA family ABC transporter substrate-binding protein [Stenotrophomonas sp. SAM-B]
HH110_02125	NWF31839	glpK	HH110_02125	1	JABBXB010000001	glycerol kinase GlpK [Stenotrophomonas sp. SAM-B]
HH110_02130	NWF31840	glpD	HH110_02130	1	JABBXB010000001	glycerol-3-phosphate dehydrogenase [Stenotrophomonas sp. SAM-B]
HH110_02135	NWF31841	null-gene-symb	HH110_02135	1	JABBXB010000001	outer membrane beta-barrel protein [Stenotrophomonas sp. SAM-B]
HH110_02140	NWF31842	null-gene-symb	HH110_02140	1	JABBXB010000001	DNA-deoxyinosine glycosylase [Stenotrophomonas sp. SAM-B]
HH110_02145	NWF31843	aceF	HH110_02145	1	JABBXB010000001	dihydrolipoyllysine-residue acetyltransferase [Stenotrophomonas sp. SAM-B]
HH110_02150	NWF31844	null-gene-symb	HH110_02150	1	JABBXB010000001	hypothetical protein HH110_02150 [Stenotrophomonas sp. SAM-B]
HH110_02155	NWF31845	lpdA	HH110_02155	1	JABBXB010000001	dihydrolipoyl dehydrogenase [Stenotrophomonas sp. SAM-B]
HH110_02160	NWF31846	null-gene-symb	HH110_02160	1	JABBXB010000001	porin family protein [Stenotrophomonas sp. SAM-B]
HH110_02165	NWF31847	null-gene-symb	HH110_02165	1	JABBXB010000001	hypothetical protein HH110_02165 [Stenotrophomonas sp. SAM-B]
HH110_02170	NWF31848	atpB	HH110_02170	1	JABBXB010000001	F0F1 ATP synthase subunit A [Stenotrophomonas sp. SAM-B]
HH110_02175	NWF31849	atpE	HH110_02175	1	JABBXB010000001	F0F1 ATP synthase subunit C [Stenotrophomonas sp. SAM-B]
HH110_02180	NWF31850	null-gene-symb	HH110_02180	1	JABBXB010000001	F0F1 ATP synthase subunit B [Stenotrophomonas sp. SAM-B]
HH110_02185	NWF31851	null-gene-symb	HH110_02185	1	JABBXB010000001	F0F1 ATP synthase subunit delta [Stenotrophomonas sp. SAM-B]
HH110_02190	NWF31852	null-gene-symb	HH110_02190	1	JABBXB010000001	F0F1 ATP synthase subunit alpha [Stenotrophomonas sp. SAM-B]
HH110_02195	NWF31853	atpG	HH110_02195	1	JABBXB010000001	F0F1 ATP synthase subunit gamma [Stenotrophomonas sp. SAM-B]
HH110_02200	NWF31854	atpD	HH110_02200	1	JABBXB010000001	F0F1 ATP synthase subunit beta [Stenotrophomonas sp. SAM-B]
HH110_02205	NWF31855	null-gene-symb	HH110_02205	1	JABBXB010000001	F0F1 ATP synthase subunit epsilon [Stenotrophomonas sp. SAM-B]
HH110_02210	NWF31856	null-gene-symb	HH110_02210	1	JABBXB010000001	GtrA family protein [Stenotrophomonas sp. SAM-B]
HH110_02215	NWF31857	glmU	HH110_02215	1	JABBXB010000001	bifunctional UDP-N-acetylglucosamine diphosphorylase/glucosamine-1-phosphate N-acetyltransferase GlmU [Stenotrophomonas sp. SAM-B]
HH110_02220	NWF31858	null-gene-symb	HH110_02220	1	JABBXB010000001	ATP-binding protein [Stenotrophomonas sp. SAM-B]
HH110_02225	NWF31859	null-gene-symb	HH110_02225	1	JABBXB010000001	sigma-54-dependent Fis family transcriptional regulator [Stenotrophomonas sp. SAM-B]
HH110_02230	NWF31860	null-gene-symb	HH110_02230	1	JABBXB010000001	FtsX-like permease family protein [Stenotrophomonas sp. SAM-B]
HH110_02235	NWF31861	null-gene-symb	HH110_02235	1	JABBXB010000001	FtsX-like permease family protein [Stenotrophomonas sp. SAM-B]
HH110_02240	NWF31862	null-gene-symb	HH110_02240	1	JABBXB010000001	ABC transporter ATP-binding protein [Stenotrophomonas sp. SAM-B]
HH110_02245	NWF31863	null-gene-symb	HH110_02245	1	JABBXB010000001	efflux RND transporter periplasmic adaptor subunit [Stenotrophomonas sp. SAM-B]
HH110_02250	NWF31864	glmS	HH110_02250	1	JABBXB010000001	glutamine--fructose-6-phosphate transaminase (isomerizing) [Stenotrophomonas sp. SAM-B]
HH110_02255	NWF31865	null-gene-symb	HH110_02255	1	JABBXB010000001	CBS domain-containing protein [Stenotrophomonas sp. SAM-B]
HH110_02260	NWF31866	null-gene-symb	HH110_02260	1	JABBXB010000001	UdgX family uracil-DNA binding protein [Stenotrophomonas sp. SAM-B]
HH110_02265	NWF31867	null-gene-symb	HH110_02265	1	JABBXB010000001	putative DNA modification/repair radical SAM protein [Stenotrophomonas sp. SAM-B]
HH110_02270	NWF31868	null-gene-symb	HH110_02270	1	JABBXB010000001	VOC family protein [Stenotrophomonas sp. SAM-B]
HH110_02275	NWF31869	null-gene-symb	HH110_02275	1	JABBXB010000001	hypothetical protein HH110_02275 [Stenotrophomonas sp. SAM-B]
HH110_02280	NWF31870	gloA	HH110_02280	1	JABBXB010000001	lactoylglutathione lyase [Stenotrophomonas sp. SAM-B]
HH110_02285	NWF31871	null-gene-symb	HH110_02285	1	JABBXB010000001	PLP-dependent cysteine synthase family protein [Stenotrophomonas sp. SAM-B]
HH110_02290	NWF31872	null-gene-symb	HH110_02290	1	JABBXB010000001	M3 family metallopeptidase [Stenotrophomonas sp. SAM-B]
HH110_02295	NWF31873	null-gene-symb	HH110_02295	1	JABBXB010000001	SDR family oxidoreductase [Stenotrophomonas sp. SAM-B]
HH110_02300	NWF31874	null-gene-symb	HH110_02300	1	JABBXB010000001	DUF1415 domain-containing protein [Stenotrophomonas sp. SAM-B]
HH110_02305	NWF31875	null-gene-symb	HH110_02305	1	JABBXB010000001	benzaldehyde dehydrogenase [Stenotrophomonas sp. SAM-B]
HH110_02310	NWF31876	null-gene-symb	HH110_02310	1	JABBXB010000001	NAD(P)-dependent alcohol dehydrogenase [Stenotrophomonas sp. SAM-B]
HH110_02315	NWF31877	null-gene-symb	HH110_02315	1	JABBXB010000001	Fis family transcriptional regulator [Stenotrophomonas sp. SAM-B]
HH110_02320	NWF31878	null-gene-symb	HH110_02320	1	JABBXB010000001	YajQ family cyclic di-GMP-binding protein [Stenotrophomonas sp. SAM-B]
HH110_02325	NWF31879	null-gene-symb	HH110_02325	1	JABBXB010000001	DMT family transporter [Stenotrophomonas sp. SAM-B]
HH110_02330	NWF31880	null-gene-symb	HH110_02330	1	JABBXB010000001	methionine ABC transporter ATP-binding protein [Stenotrophomonas sp. SAM-B]
HH110_02335	NWF31881	null-gene-symb	HH110_02335	1	JABBXB010000001	ABC transporter permease [Stenotrophomonas sp. SAM-B]
HH110_02340	NWF31882	null-gene-symb	HH110_02340	1	JABBXB010000001	hypothetical protein HH110_02340 [Stenotrophomonas sp. SAM-B]
HH110_02345	NWF31883	null-gene-symb	HH110_02345	1	JABBXB010000001	HigA family addiction module antidote protein [Stenotrophomonas sp. SAM-B]
HH110_02350	NWF31884	null-gene-symb	HH110_02350	1	JABBXB010000001	lipocalin family protein [Stenotrophomonas sp. SAM-B]
HH110_02355	NWF31885	null-gene-symb	HH110_02355	1	JABBXB010000001	hypothetical protein HH110_02355 [Stenotrophomonas sp. SAM-B]
HH110_02360	NWF31886	null-gene-symb	HH110_02360	1	JABBXB010000001	S9 family peptidase [Stenotrophomonas sp. SAM-B]
HH110_02365	NWF31887	null-gene-symb	HH110_02365	1	JABBXB010000001	pyridoxal phosphate-dependent aminotransferase [Stenotrophomonas sp. SAM-B]
HH110_02370	NWF31888	null-gene-symb	HH110_02370	1	JABBXB010000001	S9 family peptidase [Stenotrophomonas sp. SAM-B]
HH110_02375	NWF31889	null-gene-symb	HH110_02375	1	JABBXB010000001	DUF454 domain-containing protein [Stenotrophomonas sp. SAM-B]
HH110_02380	NWF31890	null-gene-symb	HH110_02380	1	JABBXB010000001	lipoprotein [Stenotrophomonas sp. SAM-B]
HH110_02385	NWF31891	null-gene-symb	HH110_02385	1	JABBXB010000001	diaminopimelate epimerase [Stenotrophomonas sp. SAM-B]
HH110_02390	NWF31892	null-gene-symb	HH110_02390	1	JABBXB010000001	DUF484 family protein [Stenotrophomonas sp. SAM-B]
HH110_02395	NWF31893	xerC	HH110_02395	1	JABBXB010000001	tyrosine recombinase XerC [Stenotrophomonas sp. SAM-B]
HH110_02400	NWF31894	hslV	HH110_02400	1	JABBXB010000001	ATP-dependent protease subunit HslV [Stenotrophomonas sp. SAM-B]
HH110_02405	NWF31895	hslU	HH110_02405	1	JABBXB010000001	ATP-dependent protease ATPase subunit HslU [Stenotrophomonas sp. SAM-B]
HH110_02410	NWF31896	null-gene-symb	HH110_02410	1	JABBXB010000001	TetR family transcriptional regulator [Stenotrophomonas sp. SAM-B]
HH110_02415	NWF31897	smeD	HH110_02415	1	JABBXB010000001	multidrug efflux RND transporter periplasmic adaptor subunit SmeD [Stenotrophomonas sp. SAM-B]
HH110_02420	NWF31898	smeE	HH110_02420	1	JABBXB010000001	multidrug efflux RND transporter permease subunit SmeE [Stenotrophomonas sp. SAM-B]
HH110_02425	NWF31899	null-gene-symb	HH110_02425	1	JABBXB010000001	efflux transporter outer membrane subunit [Stenotrophomonas sp. SAM-B]
HH110_02430	NWF31900	null-gene-symb	HH110_02430	1	JABBXB010000001	hypothetical protein HH110_02430 [Stenotrophomonas sp. SAM-B]
HH110_02435	NWF31901	null-gene-symb	HH110_02435	1	JABBXB010000001	hypothetical protein HH110_02435 [Stenotrophomonas sp. SAM-B]
HH110_02440	NWF31902	null-gene-symb	HH110_02440	1	JABBXB010000001	nucleoside deaminase [Stenotrophomonas sp. SAM-B]
HH110_02445	NWF31903	ubiE	HH110_02445	1	JABBXB010000001	bifunctional demethylmenaquinone methyltransferase/2-methoxy-6-polyprenyl-1,4-benzoquinol methylase UbiE [Stenotrophomonas sp. SAM-B]
HH110_02450	NWF31904	null-gene-symb	HH110_02450	1	JABBXB010000001	M1 family metallopeptidase [Stenotrophomonas sp. SAM-B]
HH110_02455	NWF31905	null-gene-symb	HH110_02455	1	JABBXB010000001	TetR family transcriptional regulator [Stenotrophomonas sp. SAM-B]
HH110_02460	NWF31906	null-gene-symb	HH110_02460	1	JABBXB010000001	hydrolase [Stenotrophomonas sp. SAM-B]
HH110_02465	NWF31907	null-gene-symb	HH110_02465	1	JABBXB010000001	hypothetical protein HH110_02465 [Stenotrophomonas sp. SAM-B]
HH110_02470	NWF31908	null-gene-symb	HH110_02470	1	JABBXB010000001	HAD family hydrolase [Stenotrophomonas sp. SAM-B]
HH110_02475	NWF31909	null-gene-symb	HH110_02475	1	JABBXB010000001	carbohydrate kinase family protein [Stenotrophomonas sp. SAM-B]
HH110_02480	NWF31910	null-gene-symb	HH110_02480	1	JABBXB010000001	rod shape-determining protein [Stenotrophomonas sp. SAM-B]
HH110_02485	NWF31911	mreC	HH110_02485	1	JABBXB010000001	rod shape-determining protein MreC [Stenotrophomonas sp. SAM-B]
HH110_02490	NWF31912	mreD	HH110_02490	1	JABBXB010000001	rod shape-determining protein MreD [Stenotrophomonas sp. SAM-B]
HH110_02495	NWF31913	mrdA	HH110_02495	1	JABBXB010000001	penicillin-binding protein 2 [Stenotrophomonas sp. SAM-B]
HH110_02500	NWF31914	rodA	HH110_02500	1	JABBXB010000001	rod shape-determining protein RodA [Stenotrophomonas sp. SAM-B]
HH110_02505	NWF31915	rodA	HH110_02505	1	JABBXB010000001	rod shape-determining protein RodA [Stenotrophomonas sp. SAM-B]
HH110_02510	NWF31916	mltB	HH110_02510	1	JABBXB010000001	lytic murein transglycosylase B [Stenotrophomonas sp. SAM-B]
HH110_02515	NWF31917	null-gene-symb	HH110_02515	1	JABBXB010000001	septal ring lytic transglycosylase RlpA family protein [Stenotrophomonas sp. SAM-B]
HH110_02520	NWF31918	null-gene-symb	HH110_02520	1	JABBXB010000001	D-alanyl-D-alanine carboxypeptidase [Stenotrophomonas sp. SAM-B]
HH110_02525	NWF31919	null-gene-symb	HH110_02525	1	JABBXB010000001	lipid A deacylase LpxR family protein [Stenotrophomonas sp. SAM-B]
HH110_02530	NWF31920	null-gene-symb	HH110_02530	1	JABBXB010000001	DUF493 family protein [Stenotrophomonas sp. SAM-B]
HH110_02535	NWF31921	lipB	HH110_02535	1	JABBXB010000001	lipoyl(octanoyl) transferase LipB [Stenotrophomonas sp. SAM-B]
HH110_02540	NWF31922	lipA	HH110_02540	1	JABBXB010000001	lipoyl synthase [Stenotrophomonas sp. SAM-B]
HH110_02545	NWF31923	null-gene-symb	HH110_02545	1	JABBXB010000001	carboxy terminal-processing peptidase [Stenotrophomonas sp. SAM-B]
HH110_02550	NWF31924	null-gene-symb	HH110_02550	1	JABBXB010000001	DUF2242 domain-containing protein [Stenotrophomonas sp. SAM-B]
HH110_02555	NWF31925	null-gene-symb	HH110_02555	1	JABBXB010000001	hypothetical protein HH110_02555 [Stenotrophomonas sp. SAM-B]
HH110_02560	NWF31926	gnd	HH110_02560	1	JABBXB010000001	decarboxylating 6-phosphogluconate dehydrogenase [Stenotrophomonas sp. SAM-B]
HH110_02565	NWF31927	null-gene-symb	HH110_02565	1	JABBXB010000001	oxidoreductase [Stenotrophomonas sp. SAM-B]
HH110_02570	NWF31928	null-gene-symb	HH110_02570	1	JABBXB010000001	BON domain-containing protein [Stenotrophomonas sp. SAM-B]
HH110_02575	NWF31929	null-gene-symb	HH110_02575	1	JABBXB010000001	PAS domain-containing protein [Stenotrophomonas sp. SAM-B]
HH110_02580	NWF31930	null-gene-symb	HH110_02580	1	JABBXB010000001	response regulator [Stenotrophomonas sp. SAM-B]
HH110_02585	NWF31931	null-gene-symb	HH110_02585	1	JABBXB010000001	response regulator [Stenotrophomonas sp. SAM-B]
HH110_02590	NWF31932	null-gene-symb	HH110_02590	1	JABBXB010000001	20S proteasome subunit A/B [Stenotrophomonas sp. SAM-B]
HH110_02595	NWF31933	folK	HH110_02595	1	JABBXB010000001	2-amino-4-hydroxy-6-hydroxymethyldihydropteridine diphosphokinase [Stenotrophomonas sp. SAM-B]
HH110_02600	NWF31934	null-gene-symb	HH110_02600	1	JABBXB010000001	pteridine reductase [Stenotrophomonas sp. SAM-B]
HH110_02605	NWF31935	null-gene-symb	HH110_02605	1	JABBXB010000001	class I SAM-dependent methyltransferase [Stenotrophomonas sp. SAM-B]
HH110_02610	NWF31936	null-gene-symb	HH110_02610	1	JABBXB010000001	VanZ family protein [Stenotrophomonas sp. SAM-B]
HH110_02615	NWF31937	null-gene-symb	HH110_02615	1	JABBXB010000001	family 20 glycosylhydrolase [Stenotrophomonas sp. SAM-B]
HH110_02620	NWF31938	null-gene-symb	HH110_02620	1	JABBXB010000001	TonB-dependent receptor [Stenotrophomonas sp. SAM-B]
HH110_02625	NWF31939	null-gene-symb	HH110_02625	1	JABBXB010000001	glucokinase [Stenotrophomonas sp. SAM-B]
HH110_02630	NWF31940	null-gene-symb	HH110_02630	1	JABBXB010000001	sugar MFS transporter [Stenotrophomonas sp. SAM-B]
HH110_02635	NWF31941	null-gene-symb	HH110_02635	1	JABBXB010000001	LacI family transcriptional regulator [Stenotrophomonas sp. SAM-B]
HH110_02640	NWF31942	null-gene-symb	HH110_02640	1	JABBXB010000001	SIS domain-containing protein [Stenotrophomonas sp. SAM-B]
HH110_02645	NWF31943	nagA	HH110_02645	1	JABBXB010000001	N-acetylglucosamine-6-phosphate deacetylase [Stenotrophomonas sp. SAM-B]
HH110_02650	NWF31944	null-gene-symb	HH110_02650	1	JABBXB010000001	DUF1624 domain-containing protein [Stenotrophomonas sp. SAM-B]
HH110_02655	NWF31945	null-gene-symb	HH110_02655	1	JABBXB010000001	autotransporter domain-containing protein [Stenotrophomonas sp. SAM-B]
HH110_02660	NWF31946	null-gene-symb	HH110_02660	1	JABBXB010000001	multifunctional CCA addition/repair protein [Stenotrophomonas sp. SAM-B]
HH110_02665	NWF31947	null-gene-symb	HH110_02665	1	JABBXB010000001	transglycosylase SLT domain-containing protein [Stenotrophomonas sp. SAM-B]
HH110_02670	NWF31948	null-gene-symb	HH110_02670	1	JABBXB010000001	biopolymer transporter ExbD [Stenotrophomonas sp. SAM-B]
HH110_02675	NWF31949	null-gene-symb	HH110_02675	1	JABBXB010000001	TonB-dependent receptor [Stenotrophomonas sp. SAM-B]
HH110_02680	NWF31950	null-gene-symb	HH110_02680	1	JABBXB010000001	LysE family translocator [Stenotrophomonas sp. SAM-B]
HH110_02685	NWF31951	null-gene-symb	HH110_02685	1	JABBXB010000001	hypothetical protein HH110_02685 [Stenotrophomonas sp. SAM-B]
HH110_02690	NWF31952	fhuE	HH110_02690	1	JABBXB010000001	ferric-rhodotorulic acid/ferric-coprogen receptor FhuE [Stenotrophomonas sp. SAM-B]
HH110_02695	NWF31953	null-gene-symb	HH110_02695	1	JABBXB010000001	VOC family protein [Stenotrophomonas sp. SAM-B]
HH110_02700	NWF31954	null-gene-symb	HH110_02700	1	JABBXB010000001	AraC family transcriptional regulator [Stenotrophomonas sp. SAM-B]
HH110_02705	NWF31955	null-gene-symb	HH110_02705	1	JABBXB010000001	prolyl oligopeptidase family serine peptidase [Stenotrophomonas sp. SAM-B]
HH110_02710	NWF31956	null-gene-symb	HH110_02710	1	JABBXB010000001	EamA family transporter [Stenotrophomonas sp. SAM-B]
HH110_02715	NWF31957	betA	HH110_02715	1	JABBXB010000001	choline dehydrogenase [Stenotrophomonas sp. SAM-B]
HH110_02720	NWF31958	betB	HH110_02720	1	JABBXB010000001	betaine-aldehyde dehydrogenase [Stenotrophomonas sp. SAM-B]
HH110_02725	NWF31959	betT	HH110_02725	1	JABBXB010000001	choline BCCT transporter BetT [Stenotrophomonas sp. SAM-B]
HH110_02730	NWF31960	null-gene-symb	HH110_02730	1	JABBXB010000001	EEP domain-containing protein [Stenotrophomonas sp. SAM-B]
HH110_02735	NWF31961	null-gene-symb	HH110_02735	1	JABBXB010000001	thiol:disulfide interchange protein DsbA/DsbL [Stenotrophomonas sp. SAM-B]
HH110_02740	NWF31962	null-gene-symb	HH110_02740	1	JABBXB010000001	thiol:disulfide interchange protein DsbA/DsbL [Stenotrophomonas sp. SAM-B]
HH110_02745	NWF31963	null-gene-symb	HH110_02745	1	JABBXB010000001	c-type cytochrome [Stenotrophomonas sp. SAM-B]
HH110_02750	NWF31964	null-gene-symb	HH110_02750	1	JABBXB010000001	YihA family ribosome biogenesis GTP-binding protein [Stenotrophomonas sp. SAM-B]
HH110_02755	NWF31965	null-gene-symb	HH110_02755	1	JABBXB010000001	MBL fold metallo-hydrolase [Stenotrophomonas sp. SAM-B]
HH110_02760	NWF31966	null-gene-symb	HH110_02760	1	JABBXB010000001	helix-turn-helix domain-containing protein [Stenotrophomonas sp. SAM-B]
HH110_02765	NWF31967	null-gene-symb	HH110_02765	1	JABBXB010000001	VIT family protein [Stenotrophomonas sp. SAM-B]
HH110_02770	NWF31968	null-gene-symb	HH110_02770	1	JABBXB010000001	glutamate--cysteine ligase [Stenotrophomonas sp. SAM-B]
HH110_02775	NWF31969	null-gene-symb	HH110_02775	1	JABBXB010000001	NAD(P)-dependent alcohol dehydrogenase [Stenotrophomonas sp. SAM-B]
HH110_02780	NWF31970	null-gene-symb	HH110_02780	1	JABBXB010000001	LysR family transcriptional regulator [Stenotrophomonas sp. SAM-B]
HH110_02785	NWF31971	null-gene-symb	HH110_02785	1	JABBXB010000001	hypothetical protein HH110_02785 [Stenotrophomonas sp. SAM-B]
HH110_02790	NWF31972	null-gene-symb	HH110_02790	1	JABBXB010000001	metal/formaldehyde-sensitive transcriptional repressor [Stenotrophomonas sp. SAM-B]
HH110_02795	NWF31973	null-gene-symb	HH110_02795	1	JABBXB010000001	S-(hydroxymethyl)glutathione dehydrogenase/class III alcohol dehydrogenase [Stenotrophomonas sp. SAM-B]
HH110_02800	NWF31974	fghA	HH110_02800	1	JABBXB010000001	S-formylglutathione hydrolase [Stenotrophomonas sp. SAM-B]
HH110_02805	NWF31975	null-gene-symb	HH110_02805	1	JABBXB010000001	GGDEF domain-containing protein [Stenotrophomonas sp. SAM-B]
HH110_02810	NWF31976	null-gene-symb	HH110_02810	1	JABBXB010000001	universal stress protein [Stenotrophomonas sp. SAM-B]
HH110_02815	NWF31977	null-gene-symb	HH110_02815	1	JABBXB010000001	LysR family transcriptional regulator [Stenotrophomonas sp. SAM-B]
HH110_02820	NWF31978	null-gene-symb	HH110_02820	1	JABBXB010000001	multidrug efflux MFS transporter [Stenotrophomonas sp. SAM-B]
HH110_02825	NWF31979	null-gene-symb	HH110_02825	1	JABBXB010000001	HlyD family secretion protein [Stenotrophomonas sp. SAM-B]
HH110_02830	NWF31980	null-gene-symb	HH110_02830	1	JABBXB010000001	efflux transporter outer membrane subunit [Stenotrophomonas sp. SAM-B]
HH110_02835	NWF31981	null-gene-symb	HH110_02835	1	JABBXB010000001	hypothetical protein HH110_02835 [Stenotrophomonas sp. SAM-B]
HH110_02840	NWF31982	null-gene-symb	HH110_02840	1	JABBXB010000001	DegV family protein [Stenotrophomonas sp. SAM-B]
HH110_02845	NWF31983	null-gene-symb	HH110_02845	1	JABBXB010000001	2-hydroxychromene-2-carboxylate isomerase [Stenotrophomonas sp. SAM-B]
HH110_02850	NWF31984	null-gene-symb	HH110_02850	1	JABBXB010000001	amidohydrolase family protein [Stenotrophomonas sp. SAM-B]
HH110_02855	NWF31985	null-gene-symb	HH110_02855	1	JABBXB010000001	amidohydrolase [Stenotrophomonas sp. SAM-B]
HH110_02860	NWF31986	null-gene-symb	HH110_02860	1	JABBXB010000001	autotransporter domain-containing protein [Stenotrophomonas sp. SAM-B]
HH110_02865	NWF31987	null-gene-symb	HH110_02865	1	JABBXB010000001	AMP nucleosidase [Stenotrophomonas sp. SAM-B]
HH110_02870	NWF31988	null-gene-symb	HH110_02870	1	JABBXB010000001	DUF924 family protein [Stenotrophomonas sp. SAM-B]
HH110_02875	NWF31989	grxD	HH110_02875	1	JABBXB010000001	Grx4 family monothiol glutaredoxin [Stenotrophomonas sp. SAM-B]
HH110_02880	NWF31990	null-gene-symb	HH110_02880	1	JABBXB010000001	polysaccharide deacetylase family protein [Stenotrophomonas sp. SAM-B]
HH110_02885	NWF31991	null-gene-symb	HH110_02885	1	JABBXB010000001	hypothetical protein HH110_02885 [Stenotrophomonas sp. SAM-B]
HH110_02890	NWF31992	null-gene-symb	HH110_02890	1	JABBXB010000001	hypothetical protein HH110_02890 [Stenotrophomonas sp. SAM-B]
HH110_02895	NWF31993	null-gene-symb	HH110_02895	1	JABBXB010000001	class I SAM-dependent methyltransferase [Stenotrophomonas sp. SAM-B]
HH110_02905	NWF31994	null-gene-symb	HH110_02905	1	JABBXB010000001	pyridoxal phosphate-dependent aminotransferase [Stenotrophomonas sp. SAM-B]
HH110_02910	NWF31995	rsgA	HH110_02910	1	JABBXB010000001	ribosome small subunit-dependent GTPase A [Stenotrophomonas sp. SAM-B]
HH110_02915	NWF31996	null-gene-symb	HH110_02915	1	JABBXB010000001	flavohemoglobin expression-modulating QEGLA motif protein [Stenotrophomonas sp. SAM-B]
HH110_02920	NWF31997	null-gene-symb	HH110_02920	1	JABBXB010000001	TonB-dependent receptor [Stenotrophomonas sp. SAM-B]
HH110_02925	NWF31998	phbB	HH110_02925	1	JABBXB010000001	acetoacetyl-CoA reductase [Stenotrophomonas sp. SAM-B]
HH110_02930	NWF31999	null-gene-symb	HH110_02930	1	JABBXB010000001	CitMHS family transporter [Stenotrophomonas sp. SAM-B]
HH110_02935	NWF32000	null-gene-symb	HH110_02935	1	JABBXB010000001	porin [Stenotrophomonas sp. SAM-B]
HH110_02940	NWF32001	null-gene-symb	HH110_02940	1	JABBXB010000001	response regulator transcription factor [Stenotrophomonas sp. SAM-B]
HH110_02945	NWF32002	null-gene-symb	HH110_02945	1	JABBXB010000001	sensor histidine kinase [Stenotrophomonas sp. SAM-B]
HH110_02950	NWF32003	null-gene-symb	HH110_02950	1	JABBXB010000001	ABC transporter substrate-binding protein [Stenotrophomonas sp. SAM-B]
HH110_02955	NWF32004	null-gene-symb	HH110_02955	1	JABBXB010000001	response regulator transcription factor [Stenotrophomonas sp. SAM-B]
HH110_02960	NWF32005	null-gene-symb	HH110_02960	1	JABBXB010000001	response regulator [Stenotrophomonas sp. SAM-B]
HH110_02965	NWF32006	null-gene-symb	HH110_02965	1	JABBXB010000001	porin [Stenotrophomonas sp. SAM-B]
HH110_02970	NWF32007	null-gene-symb	HH110_02970	1	JABBXB010000001	dicarboxylate/amino acid:cation symporter [Stenotrophomonas sp. SAM-B]
HH110_02975	NWF32008	null-gene-symb	HH110_02975	1	JABBXB010000001	NADP-dependent malic enzyme [Stenotrophomonas sp. SAM-B]
HH110_02980	NWF32009	null-gene-symb	HH110_02980	1	JABBXB010000001	Basic Secretory protein [Stenotrophomonas sp. SAM-B]
HH110_02985	NWF32010	null-gene-symb	HH110_02985	1	JABBXB010000001	glycoside hydrolase family 92 protein [Stenotrophomonas sp. SAM-B]
HH110_02990	NWF32011	null-gene-symb	HH110_02990	1	JABBXB010000001	zinc-finger domain-containing protein [Stenotrophomonas sp. SAM-B]
HH110_02995	NWF32012	null-gene-symb	HH110_02995	1	JABBXB010000001	glycosyltransferase family 4 protein [Stenotrophomonas sp. SAM-B]
HH110_03000	NWF32013	null-gene-symb	HH110_03000	1	JABBXB010000001	O-antigen ligase family protein [Stenotrophomonas sp. SAM-B]
HH110_03005	NWF32014	null-gene-symb	HH110_03005	1	JABBXB010000001	LpxL/LpxP family Kdo(2)-lipid IV(A) lauroyl/palmitoleoyl acyltransferase [Stenotrophomonas sp. SAM-B]
HH110_03010	NWF32015	null-gene-symb	HH110_03010	1	JABBXB010000001	3-deoxy-D-manno-octulosonic acid transferase [Stenotrophomonas sp. SAM-B]
HH110_03015	NWF32016	mgtE	HH110_03015	1	JABBXB010000001	magnesium transporter [Stenotrophomonas sp. SAM-B]
HH110_03020	NWF32017	null-gene-symb	HH110_03020	1	JABBXB010000001	hypothetical protein HH110_03020 [Stenotrophomonas sp. SAM-B]
HH110_03025	NWF32018	null-gene-symb	HH110_03025	1	JABBXB010000001	TolC family outer membrane protein [Stenotrophomonas sp. SAM-B]
HH110_03030	NWF32019	null-gene-symb	HH110_03030	1	JABBXB010000001	protein-L-isoaspartate O-methyltransferase [Stenotrophomonas sp. SAM-B]
HH110_03035	NWF32020	null-gene-symb	HH110_03035	1	JABBXB010000001	TetR/AcrR family transcriptional regulator [Stenotrophomonas sp. SAM-B]
HH110_03040	NWF32021	null-gene-symb	HH110_03040	1	JABBXB010000001	efflux RND transporter periplasmic adaptor subunit [Stenotrophomonas sp. SAM-B]
HH110_03045	NWF32022	null-gene-symb	HH110_03045	1	JABBXB010000001	efflux RND transporter permease subunit [Stenotrophomonas sp. SAM-B]
HH110_03050	NWF32023	null-gene-symb	HH110_03050	1	JABBXB010000001	hypothetical protein HH110_03050 [Stenotrophomonas sp. SAM-B]
HH110_03055	NWF32024	gdhA	HH110_03055	1	JABBXB010000001	NADP-specific glutamate dehydrogenase [Stenotrophomonas sp. SAM-B]
HH110_03060	NWF32025	leuB	HH110_03060	1	JABBXB010000001	3-isopropylmalate dehydrogenase [Stenotrophomonas sp. SAM-B]
HH110_03065	NWF32026	leuD	HH110_03065	1	JABBXB010000001	3-isopropylmalate dehydratase small subunit [Stenotrophomonas sp. SAM-B]
HH110_03070	NWF32027	leuC	HH110_03070	1	JABBXB010000001	3-isopropylmalate dehydratase large subunit [Stenotrophomonas sp. SAM-B]
HH110_03075	NWF32028	null-gene-symb	HH110_03075	1	JABBXB010000001	2-isopropylmalate synthase [Stenotrophomonas sp. SAM-B]
HH110_03080	NWF32029	null-gene-symb	HH110_03080	1	JABBXB010000001	threonine dehydratase [Stenotrophomonas sp. SAM-B]
HH110_03085	NWF32030	null-gene-symb	HH110_03085	1	JABBXB010000001	acetolactate synthase [Stenotrophomonas sp. SAM-B]
HH110_03090	NWF32031	null-gene-symb	HH110_03090	1	JABBXB010000001	acetolactate synthase 2 catalytic subunit [Stenotrophomonas sp. SAM-B]
HH110_03095	NWF32032	ilvC	HH110_03095	1	JABBXB010000001	ketol-acid reductoisomerase [Stenotrophomonas sp. SAM-B]
HH110_03100	NWF32033	ggt	HH110_03100	1	JABBXB010000001	gamma-glutamyltransferase [Stenotrophomonas sp. SAM-B]
HH110_03105	NWF32034	null-gene-symb	HH110_03105	1	JABBXB010000001	BCCT family transporter [Stenotrophomonas sp. SAM-B]
HH110_03110	NWF32035	thiC	HH110_03110	1	JABBXB010000001	phosphomethylpyrimidine synthase ThiC [Stenotrophomonas sp. SAM-B]
HH110_03115	NWF32036	null-gene-symb	HH110_03115	1	JABBXB010000001	two pore domain potassium channel family protein [Stenotrophomonas sp. SAM-B]
HH110_03120	NWF32037	null-gene-symb	HH110_03120	1	JABBXB010000001	transcriptional regulator [Stenotrophomonas sp. SAM-B]
HH110_03125	NWF32038	null-gene-symb	HH110_03125	1	JABBXB010000001	helix-turn-helix transcriptional regulator [Stenotrophomonas sp. SAM-B]
HH110_03130	NWF32039	null-gene-symb	HH110_03130	1	JABBXB010000001	TonB-dependent receptor [Stenotrophomonas sp. SAM-B]
HH110_03135	NWF32040	null-gene-symb	HH110_03135	1	JABBXB010000001	hypothetical protein HH110_03135 [Stenotrophomonas sp. SAM-B]
HH110_03140	NWF32041	null-gene-symb	HH110_03140	1	JABBXB010000001	HDOD domain-containing protein [Stenotrophomonas sp. SAM-B]
HH110_03145	NWF32042	ppa	HH110_03145	1	JABBXB010000001	inorganic diphosphatase [Stenotrophomonas sp. SAM-B]
HH110_03150	NWF32043	null-gene-symb	HH110_03150	1	JABBXB010000001	hypothetical protein HH110_03150 [Stenotrophomonas sp. SAM-B]
HH110_03155	NWF32044	null-gene-symb	HH110_03155	1	JABBXB010000001	hypothetical protein HH110_03155 [Stenotrophomonas sp. SAM-B]
HH110_03160	NWF32045	null-gene-symb	HH110_03160	1	JABBXB010000001	sigma-70 family RNA polymerase sigma factor [Stenotrophomonas sp. SAM-B]
HH110_03165	NWF32046	null-gene-symb	HH110_03165	1	JABBXB010000001	DUF4880 domain-containing protein [Stenotrophomonas sp. SAM-B]
HH110_03170	NWF32047	null-gene-symb	HH110_03170	1	JABBXB010000001	TonB-dependent receptor [Stenotrophomonas sp. SAM-B]
HH110_03175	NWF32048	null-gene-symb	HH110_03175	1	JABBXB010000001	DUF2789 domain-containing protein [Stenotrophomonas sp. SAM-B]
HH110_03180	NWF32049	null-gene-symb	HH110_03180	1	JABBXB010000001	biliverdin-producing heme oxygenase [Stenotrophomonas sp. SAM-B]
HH110_03185	NWF32050	null-gene-symb	HH110_03185	1	JABBXB010000001	DUF454 domain-containing protein [Stenotrophomonas sp. SAM-B]
HH110_03190	NWF32051	exbB	HH110_03190	1	JABBXB010000001	tonB-system energizer ExbB [Stenotrophomonas sp. SAM-B]
HH110_03195	NWF32052	exbD	HH110_03195	1	JABBXB010000001	TonB system transport protein ExbD [Stenotrophomonas sp. SAM-B]
HH110_03200	NWF32053	null-gene-symb	HH110_03200	1	JABBXB010000001	energy transducer TonB [Stenotrophomonas sp. SAM-B]
HH110_03205	NWF32054	null-gene-symb	HH110_03205	1	JABBXB010000001	hypothetical protein HH110_03205 [Stenotrophomonas sp. SAM-B]
HH110_03210	NWF32055	null-gene-symb	HH110_03210	1	JABBXB010000001	sodium-translocating pyrophosphatase [Stenotrophomonas sp. SAM-B]
HH110_03215	NWF32056	null-gene-symb	HH110_03215	1	JABBXB010000001	hypothetical protein HH110_03215 [Stenotrophomonas sp. SAM-B]
HH110_03220	NWF32057	null-gene-symb	HH110_03220	1	JABBXB010000001	6-phosphofructokinase [Stenotrophomonas sp. SAM-B]
HH110_03225	NWF32058	null-gene-symb	HH110_03225	1	JABBXB010000001	adenylate kinase [Stenotrophomonas sp. SAM-B]
HH110_03230	NWF32059	mpl	HH110_03230	1	JABBXB010000001	UDP-N-acetylmuramate:L-alanyl-gamma-D-glutamyl-meso-diaminopimelate ligase [Stenotrophomonas sp. SAM-B]
HH110_03235	NWF32060	null-gene-symb	HH110_03235	1	JABBXB010000001	ATP-dependent protease [Stenotrophomonas sp. SAM-B]
HH110_03240	NWF32061	null-gene-symb	HH110_03240	1	JABBXB010000001	phosphatase PAP2 family protein [Stenotrophomonas sp. SAM-B]
HH110_03245	NWF32062	null-gene-symb	HH110_03245	1	JABBXB010000001	serine/threonine protein kinase [Stenotrophomonas sp. SAM-B]
HH110_03250	NWF32063	null-gene-symb	HH110_03250	1	JABBXB010000001	DUF2867 domain-containing protein [Stenotrophomonas sp. SAM-B]
HH110_03255	NWF32064	null-gene-symb	HH110_03255	1	JABBXB010000001	hypothetical protein HH110_03255 [Stenotrophomonas sp. SAM-B]
HH110_03260	NWF32065	null-gene-symb	HH110_03260	1	JABBXB010000001	hypothetical protein HH110_03260 [Stenotrophomonas sp. SAM-B]
HH110_03265	NWF32066	null-gene-symb	HH110_03265	1	JABBXB010000001	DUF4288 domain-containing protein [Stenotrophomonas sp. SAM-B]
HH110_03275	NWF32067	null-gene-symb	HH110_03275	1	JABBXB010000001	NAD(P)-dependent oxidoreductase [Stenotrophomonas sp. SAM-B]
HH110_03280	NWF32068	null-gene-symb	HH110_03280	1	JABBXB010000001	YiiG family protein [Stenotrophomonas sp. SAM-B]
HH110_03285	NWF32069	null-gene-symb	HH110_03285	1	JABBXB010000001	ion transporter [Stenotrophomonas sp. SAM-B]
HH110_03290	NWF32070	null-gene-symb	HH110_03290	1	JABBXB010000001	acetylornithine transaminase [Stenotrophomonas sp. SAM-B]
HH110_03295	NWF32071	null-gene-symb	HH110_03295	1	JABBXB010000001	HAD-IA family hydrolase [Stenotrophomonas sp. SAM-B]
HH110_03300	NWF32072	azu	HH110_03300	1	JABBXB010000001	azurin [Stenotrophomonas sp. SAM-B]
HH110_03305	NWF32073	hemL	HH110_03305	1	JABBXB010000001	glutamate-1-semialdehyde 2,1-aminomutase [Stenotrophomonas sp. SAM-B]
HH110_03310	NWF32074	null-gene-symb	HH110_03310	1	JABBXB010000001	thiamine phosphate synthase [Stenotrophomonas sp. SAM-B]
HH110_03315	NWF32075	null-gene-symb	HH110_03315	1	JABBXB010000001	rubredoxin [Stenotrophomonas sp. SAM-B]
HH110_03320	NWF32076	null-gene-symb	HH110_03320	1	JABBXB010000001	tetratricopeptide repeat protein [Stenotrophomonas sp. SAM-B]
HH110_03325	NWF32077	null-gene-symb	HH110_03325	1	JABBXB010000001	DUF192 domain-containing protein [Stenotrophomonas sp. SAM-B]
HH110_03330	NWF32078	rpiA	HH110_03330	1	JABBXB010000001	ribose-5-phosphate isomerase RpiA [Stenotrophomonas sp. SAM-B]
HH110_03335	NWF32079	null-gene-symb	HH110_03335	1	JABBXB010000001	EVE domain-containing protein [Stenotrophomonas sp. SAM-B]
HH110_03340	NWF32080	null-gene-symb	HH110_03340	1	JABBXB010000001	5-formyltetrahydrofolate cyclo-ligase [Stenotrophomonas sp. SAM-B]
HH110_03350	NWF32081	null-gene-symb	HH110_03350	1	JABBXB010000001	cell division protein ZapA [Stenotrophomonas sp. SAM-B]
HH110_03355	NWF32082	null-gene-symb	HH110_03355	1	JABBXB010000001	TIGR02449 family protein [Stenotrophomonas sp. SAM-B]
HH110_03360	NWF32083	null-gene-symb	HH110_03360	1	JABBXB010000001	UPF0149 family protein [Stenotrophomonas sp. SAM-B]
HH110_03365	NWF32084	null-gene-symb	HH110_03365	1	JABBXB010000001	M24 family metallopeptidase [Stenotrophomonas sp. SAM-B]
HH110_03370	NWF32085	pepQ	HH110_03370	1	JABBXB010000001	Xaa-Pro dipeptidase [Stenotrophomonas sp. SAM-B]
HH110_03375	NWF32086	null-gene-symb	HH110_03375	1	JABBXB010000001	PilZ domain-containing protein [Stenotrophomonas sp. SAM-B]
HH110_03380	NWF32087	null-gene-symb	HH110_03380	1	JABBXB010000001	DUF1631 domain-containing protein [Stenotrophomonas sp. SAM-B]
HH110_03385	NWF32088	hemW	HH110_03385	1	JABBXB010000001	radical SAM family heme chaperone HemW [Stenotrophomonas sp. SAM-B]
HH110_03390	NWF32089	rdgB	HH110_03390	1	JABBXB010000001	RdgB/HAM1 family non-canonical purine NTP pyrophosphatase [Stenotrophomonas sp. SAM-B]
HH110_03395	NWF32090	null-gene-symb	HH110_03395	1	JABBXB010000001	VOC family protein [Stenotrophomonas sp. SAM-B]
HH110_03400	NWF32091	rph	HH110_03400	1	JABBXB010000001	ribonuclease PH [Stenotrophomonas sp. SAM-B]
HH110_03405	NWF32092	null-gene-symb	HH110_03405	1	JABBXB010000001	YicC family protein [Stenotrophomonas sp. SAM-B]
HH110_03410	NWF32093	gmk	HH110_03410	1	JABBXB010000001	guanylate kinase [Stenotrophomonas sp. SAM-B]
HH110_03415	NWF32094	rpoZ	HH110_03415	1	JABBXB010000001	DNA-directed RNA polymerase subunit omega [Stenotrophomonas sp. SAM-B]
HH110_03420	NWF32095	null-gene-symb	HH110_03420	1	JABBXB010000001	bifunctional (p)ppGpp synthetase/guanosine-3',5'-bis(diphosphate) 3'-pyrophosphohydrolase [Stenotrophomonas sp. SAM-B]
HH110_03425	NWF32096	null-gene-symb	HH110_03425	1	JABBXB010000001	RidA family protein [Stenotrophomonas sp. SAM-B]
HH110_03430	NWF32097	recG	HH110_03430	1	JABBXB010000001	ATP-dependent DNA helicase RecG [Stenotrophomonas sp. SAM-B]
HH110_03435	NWF32098	null-gene-symb	HH110_03435	1	JABBXB010000001	nucleoside hydrolase [Stenotrophomonas sp. SAM-B]
HH110_03440	NWF32099	null-gene-symb	HH110_03440	1	JABBXB010000001	type B 50S ribosomal protein L31 [Stenotrophomonas sp. SAM-B]
HH110_03445	NWF32100	null-gene-symb	HH110_03445	1	JABBXB010000001	citrate synthase [Stenotrophomonas sp. SAM-B]
HH110_03450	NWF32101	null-gene-symb	HH110_03450	1	JABBXB010000001	helix-turn-helix transcriptional regulator [Stenotrophomonas sp. SAM-B]
HH110_03455	NWF32102	null-gene-symb	HH110_03455	1	JABBXB010000001	alpha/beta hydrolase [Stenotrophomonas sp. SAM-B]
HH110_03460	NWF32103	null-gene-symb	HH110_03460	1	JABBXB010000001	hypothetical protein HH110_03460 [Stenotrophomonas sp. SAM-B]
HH110_03465	NWF32104	null-gene-symb	HH110_03465	1	JABBXB010000001	penicillin-binding protein 1A [Stenotrophomonas sp. SAM-B]
HH110_03470	NWF32105	null-gene-symb	HH110_03470	1	JABBXB010000001	pilus assembly protein PilM [Stenotrophomonas sp. SAM-B]
HH110_03475	NWF32106	null-gene-symb	HH110_03475	1	JABBXB010000001	PilN domain-containing protein [Stenotrophomonas sp. SAM-B]
HH110_03480	NWF32107	null-gene-symb	HH110_03480	1	JABBXB010000001	type 4a pilus biogenesis protein PilO [Stenotrophomonas sp. SAM-B]
HH110_03485	NWF32108	null-gene-symb	HH110_03485	1	JABBXB010000001	pilus assembly protein PilP [Stenotrophomonas sp. SAM-B]
HH110_03490	NWF32109	null-gene-symb	HH110_03490	1	JABBXB010000001	type IV pilus secretin PilQ family protein [Stenotrophomonas sp. SAM-B]
HH110_03495	NWF32110	null-gene-symb	HH110_03495	1	JABBXB010000001	MoxR family ATPase [Stenotrophomonas sp. SAM-B]
HH110_03500	NWF32111	null-gene-symb	HH110_03500	1	JABBXB010000001	DUF58 domain-containing protein [Stenotrophomonas sp. SAM-B]
HH110_03505	NWF32112	null-gene-symb	HH110_03505	1	JABBXB010000001	DUF4381 domain-containing protein [Stenotrophomonas sp. SAM-B]
HH110_03510	NWF32113	null-gene-symb	HH110_03510	1	JABBXB010000001	VWA domain-containing protein [Stenotrophomonas sp. SAM-B]
HH110_03515	NWF32114	null-gene-symb	HH110_03515	1	JABBXB010000001	VWA domain-containing protein [Stenotrophomonas sp. SAM-B]
HH110_03520	NWF32115	null-gene-symb	HH110_03520	1	JABBXB010000001	protein BatD [Stenotrophomonas sp. SAM-B]
HH110_03525	NWF32116	null-gene-symb	HH110_03525	1	JABBXB010000001	dicarboxylate/amino acid:cation symporter [Stenotrophomonas sp. SAM-B]
HH110_03530	NWF32117	tkt	HH110_03530	1	JABBXB010000001	transketolase [Stenotrophomonas sp. SAM-B]
HH110_03535	NWF32118	null-gene-symb	HH110_03535	1	JABBXB010000001	acetyl-CoA hydrolase [Stenotrophomonas sp. SAM-B]
HH110_03540	NWF32119	null-gene-symb	HH110_03540	1	JABBXB010000001	BlaI/MecI/CopY family transcriptional regulator [Stenotrophomonas sp. SAM-B]
HH110_03545	NWF32120	null-gene-symb	HH110_03545	1	JABBXB010000001	TonB family protein [Stenotrophomonas sp. SAM-B]
HH110_03550	NWF32121	null-gene-symb	HH110_03550	1	JABBXB010000001	hypothetical protein HH110_03550 [Stenotrophomonas sp. SAM-B]
HH110_03555	NWF32122	null-gene-symb	HH110_03555	1	JABBXB010000001	MBL fold metallo-hydrolase [Stenotrophomonas sp. SAM-B]
HH110_03560	NWF32123	null-gene-symb	HH110_03560	1	JABBXB010000001	S1/P1 nuclease [Stenotrophomonas sp. SAM-B]
HH110_03565	NWF32124	null-gene-symb	HH110_03565	1	JABBXB010000001	aspartate/glutamate racemase family protein [Stenotrophomonas sp. SAM-B]
HH110_03570	NWF32125	null-gene-symb	HH110_03570	1	JABBXB010000001	outer membrane beta-barrel protein [Stenotrophomonas sp. SAM-B]
HH110_03575	NWF32126	gap	HH110_03575	1	JABBXB010000001	type I glyceraldehyde-3-phosphate dehydrogenase [Stenotrophomonas sp. SAM-B]
HH110_03580	NWF32127	null-gene-symb	HH110_03580	1	JABBXB010000001	DUF2339 domain-containing protein [Stenotrophomonas sp. SAM-B]
HH110_03585	NWF32128	null-gene-symb	HH110_03585	1	JABBXB010000001	DUF3999 domain-containing protein [Stenotrophomonas sp. SAM-B]
HH110_03590	NWF32129	null-gene-symb	HH110_03590	1	JABBXB010000001	phosphoglycerate kinase [Stenotrophomonas sp. SAM-B]
HH110_03595	NWF32130	null-gene-symb	HH110_03595	1	JABBXB010000001	HAD hydrolase-like protein [Stenotrophomonas sp. SAM-B]
HH110_03600	NWF32131	pyk	HH110_03600	1	JABBXB010000001	pyruvate kinase [Stenotrophomonas sp. SAM-B]
HH110_03605	NWF32132	null-gene-symb	HH110_03605	1	JABBXB010000001	fructose-bisphosphate aldolase class I [Stenotrophomonas sp. SAM-B]
HH110_03610	NWF32133	null-gene-symb	HH110_03610	1	JABBXB010000001	M1 family metallopeptidase [Stenotrophomonas sp. SAM-B]
HH110_03615	NWF32134	null-gene-symb	HH110_03615	1	JABBXB010000001	O-acetyl-ADP-ribose deacetylase [Stenotrophomonas sp. SAM-B]
HH110_03620	NWF32135	cysK	HH110_03620	1	JABBXB010000001	cysteine synthase A [Stenotrophomonas sp. SAM-B]
HH110_03625	NWF32136	null-gene-symb	HH110_03625	1	JABBXB010000001	LysR family transcriptional regulator [Stenotrophomonas sp. SAM-B]
HH110_03630	NWF32137	null-gene-symb	HH110_03630	1	JABBXB010000001	hypothetical protein HH110_03630 [Stenotrophomonas sp. SAM-B]
HH110_03635	NWF32138	null-gene-symb	HH110_03635	1	JABBXB010000001	TonB-dependent copper receptor [Stenotrophomonas sp. SAM-B]
HH110_03640	NWF32139	null-gene-symb	HH110_03640	1	JABBXB010000001	efflux RND transporter periplasmic adaptor subunit [Stenotrophomonas sp. SAM-B]
HH110_03645	NWF32140	null-gene-symb	HH110_03645	1	JABBXB010000001	efflux RND transporter permease subunit [Stenotrophomonas sp. SAM-B]
HH110_03650	NWF32141	null-gene-symb	HH110_03650	1	JABBXB010000001	alanine:cation symporter family protein [Stenotrophomonas sp. SAM-B]
HH110_03655	NWF32142	null-gene-symb	HH110_03655	1	JABBXB010000001	rRNA methyltransferase [Stenotrophomonas sp. SAM-B]
HH110_03660	NWF32143	null-gene-symb	HH110_03660	1	JABBXB010000001	M28 family peptidase [Stenotrophomonas sp. SAM-B]
HH110_03665	NWF32144	mscL	HH110_03665	1	JABBXB010000001	large-conductance mechanosensitive channel protein MscL [Stenotrophomonas sp. SAM-B]
HH110_03670	NWF32145	null-gene-symb	HH110_03670	1	JABBXB010000001	fumarylacetoacetate hydrolase family protein [Stenotrophomonas sp. SAM-B]
HH110_03675	NWF32146	null-gene-symb	HH110_03675	1	JABBXB010000001	hypothetical protein HH110_03675 [Stenotrophomonas sp. SAM-B]
HH110_03680	NWF32147	null-gene-symb	HH110_03680	1	JABBXB010000001	Rieske (2Fe-2S) protein [Stenotrophomonas sp. SAM-B]
HH110_03685	NWF32148	null-gene-symb	HH110_03685	1	JABBXB010000001	SLC13 family permease [Stenotrophomonas sp. SAM-B]
HH110_03690	NWF32149	trmB	HH110_03690	1	JABBXB010000001	tRNA (guanosine(46)-N7)-methyltransferase TrmB [Stenotrophomonas sp. SAM-B]
HH110_03695	NWF32150	null-gene-symb	HH110_03695	1	JABBXB010000001	thiazole synthase [Stenotrophomonas sp. SAM-B]
HH110_03700	NWF32151	thiS	HH110_03700	1	JABBXB010000001	sulfur carrier protein ThiS [Stenotrophomonas sp. SAM-B]
HH110_03705	NWF32152	null-gene-symb	HH110_03705	1	JABBXB010000001	autotransporter domain-containing protein [Stenotrophomonas sp. SAM-B]
HH110_03715	NWF32153	null-gene-symb	HH110_03715	1	JABBXB010000001	hypothetical protein HH110_03715 [Stenotrophomonas sp. SAM-B]
HH110_03720	NWF32154	rimK	HH110_03720	1	JABBXB010000001	30S ribosomal protein S6--L-glutamate ligase [Stenotrophomonas sp. SAM-B]
HH110_03725	NWF32155	null-gene-symb	HH110_03725	1	JABBXB010000001	hypothetical protein HH110_03725 [Stenotrophomonas sp. SAM-B]
HH110_03730	NWF32156	null-gene-symb	HH110_03730	1	JABBXB010000001	response regulator transcription factor [Stenotrophomonas sp. SAM-B]
HH110_03735	NWF32157	null-gene-symb	HH110_03735	1	JABBXB010000001	HAMP domain-containing histidine kinase [Stenotrophomonas sp. SAM-B]
HH110_03740	NWF32158	null-gene-symb	HH110_03740	1	JABBXB010000001	dephospho-CoA kinase [Stenotrophomonas sp. SAM-B]
HH110_03745	NWF32159	null-gene-symb	HH110_03745	1	JABBXB010000001	prepilin peptidase [Stenotrophomonas sp. SAM-B]
HH110_03750	NWF32160	null-gene-symb	HH110_03750	1	JABBXB010000001	type II secretion system F family protein [Stenotrophomonas sp. SAM-B]
HH110_03755	NWF32161	null-gene-symb	HH110_03755	1	JABBXB010000001	prepilin-type N-terminal cleavage/methylation domain-containing protein [Stenotrophomonas sp. SAM-B]
HH110_03760	NWF32162	pilB	HH110_03760	1	JABBXB010000001	type IV-A pilus assembly ATPase PilB [Stenotrophomonas sp. SAM-B]
HH110_03765	NWF32163	null-gene-symb	HH110_03765	1	JABBXB010000001	sigma-54-dependent Fis family transcriptional regulator [Stenotrophomonas sp. SAM-B]
HH110_03770	NWF32164	null-gene-symb	HH110_03770	1	JABBXB010000001	PAS domain-containing protein [Stenotrophomonas sp. SAM-B]
HH110_03775	NWF32165	sucC	HH110_03775	1	JABBXB010000001	ADP-forming succinate--CoA ligase subunit beta [Stenotrophomonas sp. SAM-B]
HH110_03780	NWF32166	sucD	HH110_03780	1	JABBXB010000001	succinate--CoA ligase subunit alpha [Stenotrophomonas sp. SAM-B]
HH110_03785	NWF32167	null-gene-symb	HH110_03785	1	JABBXB010000001	NAD+ synthase [Stenotrophomonas sp. SAM-B]
HH110_03790	NWF32168	null-gene-symb	HH110_03790	1	JABBXB010000001	outer membrane protein assembly factor BamD [Stenotrophomonas sp. SAM-B]
HH110_03795	NWF32169	rluD	HH110_03795	1	JABBXB010000001	23S rRNA pseudouridine(1911/1915/1917) synthase RluD [Stenotrophomonas sp. SAM-B]
HH110_03800	NWF32170	pgeF	HH110_03800	1	JABBXB010000001	peptidoglycan editing factor PgeF [Stenotrophomonas sp. SAM-B]
HH110_03805	NWF32171	null-gene-symb	HH110_03805	1	JABBXB010000001	thiol-disulfide oxidoreductase DCC family protein [Stenotrophomonas sp. SAM-B]
HH110_03810	NWF32172	otsA	HH110_03810	1	JABBXB010000001	alpha,alpha-trehalose-phosphate synthase (UDP-forming) [Stenotrophomonas sp. SAM-B]
HH110_03815	NWF32173	null-gene-symb	HH110_03815	1	JABBXB010000001	glycoside hydrolase family 15 protein [Stenotrophomonas sp. SAM-B]
HH110_03820	NWF32174	otsB	HH110_03820	1	JABBXB010000001	trehalose-phosphatase [Stenotrophomonas sp. SAM-B]
HH110_03825	NWF32175	null-gene-symb	HH110_03825	1	JABBXB010000001	TonB-dependent receptor [Stenotrophomonas sp. SAM-B]
HH110_03830	NWF32176	null-gene-symb	HH110_03830	1	JABBXB010000001	DUF3574 domain-containing protein [Stenotrophomonas sp. SAM-B]
HH110_03835	NWF32177	null-gene-symb	HH110_03835	1	JABBXB010000001	SH3 domain-containing protein [Stenotrophomonas sp. SAM-B]
HH110_03840	NWF32178	null-gene-symb	HH110_03840	1	JABBXB010000001	ubiquinone-dependent pyruvate dehydrogenase [Stenotrophomonas sp. SAM-B]
HH110_03845	NWF32179	null-gene-symb	HH110_03845	1	JABBXB010000001	hypothetical protein HH110_03845 [Stenotrophomonas sp. SAM-B]
HH110_03850	NWF32180	null-gene-symb	HH110_03850	1	JABBXB010000001	glutathione S-transferase [Stenotrophomonas sp. SAM-B]
HH110_03855	NWF32181	null-gene-symb	HH110_03855	1	JABBXB010000001	hypothetical protein HH110_03855 [Stenotrophomonas sp. SAM-B]
HH110_03860	NWF32182	clpB	HH110_03860	1	JABBXB010000001	ATP-dependent chaperone ClpB [Stenotrophomonas sp. SAM-B]
HH110_03865	NWF32183	null-gene-symb	HH110_03865	1	JABBXB010000001	MipA/OmpV family protein [Stenotrophomonas sp. SAM-B]
HH110_03870	NWF32184	null-gene-symb	HH110_03870	1	JABBXB010000001	two-component sensor histidine kinase [Stenotrophomonas sp. SAM-B]
HH110_03875	NWF32185	null-gene-symb	HH110_03875	1	JABBXB010000001	response regulator transcription factor [Stenotrophomonas sp. SAM-B]
HH110_03880	NWF32186	null-gene-symb	HH110_03880	1	JABBXB010000001	aminotransferase class V-fold PLP-dependent enzyme [Stenotrophomonas sp. SAM-B]
HH110_03885	NWF32187	null-gene-symb	HH110_03885	1	JABBXB010000001	AraC family transcriptional regulator [Stenotrophomonas sp. SAM-B]
HH110_03890	NWF32188	null-gene-symb	HH110_03890	1	JABBXB010000001	Kef family K(+) transporter [Stenotrophomonas sp. SAM-B]
HH110_03895	NWF32189	null-gene-symb	HH110_03895	1	JABBXB010000001	hypothetical protein HH110_03895 [Stenotrophomonas sp. SAM-B]
HH110_03900	NWF32190	null-gene-symb	HH110_03900	1	JABBXB010000001	hypothetical protein HH110_03900 [Stenotrophomonas sp. SAM-B]
HH110_03905	NWF32191	null-gene-symb	HH110_03905	1	JABBXB010000001	TonB-dependent receptor [Stenotrophomonas sp. SAM-B]
HH110_03910	NWF32192	null-gene-symb	HH110_03910	1	JABBXB010000001	ABC-F family ATP-binding cassette domain-containing protein [Stenotrophomonas sp. SAM-B]
HH110_03915	NWF32193	null-gene-symb	HH110_03915	1	JABBXB010000001	LysR family transcriptional regulator [Stenotrophomonas sp. SAM-B]
HH110_03920	NWF32194	blaL2	HH110_03920	1	JABBXB010000001	L2 family class A beta-lactamase [Stenotrophomonas sp. SAM-B]
HH110_03925	NWF32195	ggpS	HH110_03925	1	JABBXB010000001	glucosylglycerol-phosphate synthase [Stenotrophomonas sp. SAM-B]
HH110_03930	NWF32196	null-gene-symb	HH110_03930	1	JABBXB010000001	MFS transporter [Stenotrophomonas sp. SAM-B]
HH110_03935	NWF32197	null-gene-symb	HH110_03935	1	JABBXB010000001	hypothetical protein HH110_03935 [Stenotrophomonas sp. SAM-B]
HH110_03940	NWF32198	null-gene-symb	HH110_03940	1	JABBXB010000001	DUF3011 domain-containing protein [Stenotrophomonas sp. SAM-B]
HH110_03945	NWF32199	aspS	HH110_03945	1	JABBXB010000001	aspartate--tRNA ligase [Stenotrophomonas sp. SAM-B]
HH110_03950	NWF32200	null-gene-symb	HH110_03950	1	JABBXB010000001	GNAT family N-acetyltransferase [Stenotrophomonas sp. SAM-B]
HH110_03955	NWF32201	null-gene-symb	HH110_03955	1	JABBXB010000001	alpha/beta hydrolase [Stenotrophomonas sp. SAM-B]
HH110_03960	NWF32202	null-gene-symb	HH110_03960	1	JABBXB010000001	YebC/PmpR family DNA-binding transcriptional regulator [Stenotrophomonas sp. SAM-B]
HH110_03965	NWF32203	ruvC	HH110_03965	1	JABBXB010000001	crossover junction endodeoxyribonuclease RuvC [Stenotrophomonas sp. SAM-B]
HH110_03970	NWF32204	ruvA	HH110_03970	1	JABBXB010000001	Holliday junction branch migration protein RuvA [Stenotrophomonas sp. SAM-B]
HH110_03975	NWF32205	null-gene-symb	HH110_03975	1	JABBXB010000001	potassium transporter Kup [Stenotrophomonas sp. SAM-B]
HH110_03980	NWF32206	ruvB	HH110_03980	1	JABBXB010000001	Holliday junction branch migration DNA helicase RuvB [Stenotrophomonas sp. SAM-B]
HH110_03985	NWF32207	ybgC	HH110_03985	1	JABBXB010000001	tol-pal system-associated acyl-CoA thioesterase [Stenotrophomonas sp. SAM-B]
HH110_03990	NWF32208	tolQ	HH110_03990	1	JABBXB010000001	protein TolQ [Stenotrophomonas sp. SAM-B]
HH110_03995	NWF32209	tolR	HH110_03995	1	JABBXB010000001	protein TolR [Stenotrophomonas sp. SAM-B]
HH110_04000	NWF32210	tolA	HH110_04000	1	JABBXB010000001	cell envelope integrity protein TolA [Stenotrophomonas sp. SAM-B]
HH110_04005	NWF32211	tolB	HH110_04005	1	JABBXB010000001	Tol-Pal system beta propeller repeat protein TolB [Stenotrophomonas sp. SAM-B]
HH110_04010	NWF32212	pal	HH110_04010	1	JABBXB010000001	peptidoglycan-associated lipoprotein Pal [Stenotrophomonas sp. SAM-B]
HH110_04015	NWF32213	ybgF	HH110_04015	1	JABBXB010000001	tol-pal system protein YbgF [Stenotrophomonas sp. SAM-B]
HH110_04020	NWF32214	queE	HH110_04020	1	JABBXB010000001	7-carboxy-7-deazaguanine synthase QueE [Stenotrophomonas sp. SAM-B]
HH110_04025	NWF32215	queC	HH110_04025	1	JABBXB010000001	7-cyano-7-deazaguanine synthase QueC [Stenotrophomonas sp. SAM-B]
HH110_04035	NWF32216	null-gene-symb	HH110_04035	1	JABBXB010000001	hypothetical protein HH110_04035 [Stenotrophomonas sp. SAM-B]
HH110_04040	NWF32217	null-gene-symb	HH110_04040	1	JABBXB010000001	hypothetical protein HH110_04040 [Stenotrophomonas sp. SAM-B]
HH110_04045	NWF32218	null-gene-symb	HH110_04045	1	JABBXB010000001	hypothetical protein HH110_04045 [Stenotrophomonas sp. SAM-B]
HH110_04050	NWF32219	null-gene-symb	HH110_04050	1	JABBXB010000001	PA2169 family four-helix-bundle protein [Stenotrophomonas sp. SAM-B]
HH110_04055	NWF32220	null-gene-symb	HH110_04055	1	JABBXB010000001	hypothetical protein HH110_04055 [Stenotrophomonas sp. SAM-B]
HH110_04060	NWF32221	null-gene-symb	HH110_04060	1	JABBXB010000001	hypothetical protein HH110_04060 [Stenotrophomonas sp. SAM-B]
HH110_04065	NWF32222	null-gene-symb	HH110_04065	1	JABBXB010000001	hypothetical protein HH110_04065 [Stenotrophomonas sp. SAM-B]
HH110_04070	NWF32223	null-gene-symb	HH110_04070	1	JABBXB010000001	DUF1311 domain-containing protein [Stenotrophomonas sp. SAM-B]
HH110_04075	NWF32224	null-gene-symb	HH110_04075	1	JABBXB010000001	DUF3011 domain-containing protein [Stenotrophomonas sp. SAM-B]
HH110_04080	NWF32225	null-gene-symb	HH110_04080	1	JABBXB010000001	response regulator [Stenotrophomonas sp. SAM-B]
HH110_04085	NWF32226	null-gene-symb	HH110_04085	1	JABBXB010000001	CPBP family intramembrane metalloprotease [Stenotrophomonas sp. SAM-B]
HH110_04090	NWF32227	null-gene-symb	HH110_04090	1	JABBXB010000001	hypothetical protein HH110_04090 [Stenotrophomonas sp. SAM-B]
HH110_04095	NWF32228	null-gene-symb	HH110_04095	1	JABBXB010000001	GNAT family N-acetyltransferase [Stenotrophomonas sp. SAM-B]
HH110_04100	NWF32229	null-gene-symb	HH110_04100	1	JABBXB010000001	copper resistance protein B [Stenotrophomonas sp. SAM-B]
HH110_04105	NWF32230	null-gene-symb	HH110_04105	1	JABBXB010000001	copper resistance system multicopper oxidase [Stenotrophomonas sp. SAM-B]
HH110_04110	NWF32231	null-gene-symb	HH110_04110	1	JABBXB010000001	CopL family metal-binding regulatory protein [Stenotrophomonas sp. SAM-B]
HH110_04115	NWF32232	recQ	HH110_04115	1	JABBXB010000001	DNA helicase RecQ [Stenotrophomonas sp. SAM-B]
HH110_04120	NWF32233	null-gene-symb	HH110_04120	1	JABBXB010000001	DNA starvation/stationary phase protection protein [Stenotrophomonas sp. SAM-B]
HH110_04125	NWF32234	hrpA	HH110_04125	1	JABBXB010000001	ATP-dependent RNA helicase HrpA [Stenotrophomonas sp. SAM-B]
HH110_04130	NWF32235	null-gene-symb	HH110_04130	1	JABBXB010000001	hypothetical protein HH110_04130 [Stenotrophomonas sp. SAM-B]
HH110_04135	NWF32236	null-gene-symb	HH110_04135	1	JABBXB010000001	bifunctional (p)ppGpp synthetase/guanosine-3',5'-bis(diphosphate) 3'-pyrophosphohydrolase [Stenotrophomonas sp. SAM-B]
HH110_04140	NWF32237	null-gene-symb	HH110_04140	1	JABBXB010000001	hypothetical protein HH110_04140 [Stenotrophomonas sp. SAM-B]
HH110_04145	NWF32238	null-gene-symb	HH110_04145	1	JABBXB010000001	glycosyltransferase [Stenotrophomonas sp. SAM-B]
HH110_04150	NWF32239	mrcB	HH110_04150	1	JABBXB010000001	penicillin-binding protein 1B [Stenotrophomonas sp. SAM-B]
HH110_04155	NWF32240	null-gene-symb	HH110_04155	1	JABBXB010000001	hypothetical protein HH110_04155 [Stenotrophomonas sp. SAM-B]
HH110_04160	NWF32241	null-gene-symb	HH110_04160	1	JABBXB010000001	ATP-dependent DNA helicase [Stenotrophomonas sp. SAM-B]
HH110_04165	NWF32242	tsaB	HH110_04165	1	JABBXB010000001	tRNA (adenosine(37)-N6)-threonylcarbamoyltransferase complex dimerization subunit type 1 TsaB [Stenotrophomonas sp. SAM-B]
HH110_04170	NWF32243	null-gene-symb	HH110_04170	2	JABBXB010000002	urocanate hydratase [Stenotrophomonas sp. SAM-B]
HH110_04175	NWF32244	hutG	HH110_04175	2	JABBXB010000002	N-formylglutamate deformylase [Stenotrophomonas sp. SAM-B]
HH110_04180	NWF32245	hutH	HH110_04180	2	JABBXB010000002	histidine ammonia-lyase [Stenotrophomonas sp. SAM-B]
HH110_04185	NWF32246	null-gene-symb	HH110_04185	2	JABBXB010000002	imidazolonepropionase [Stenotrophomonas sp. SAM-B]
HH110_04190	NWF32247	null-gene-symb	HH110_04190	2	JABBXB010000002	formimidoylglutamate deiminase [Stenotrophomonas sp. SAM-B]
HH110_04195	NWF32248	hutC	HH110_04195	2	JABBXB010000002	histidine utilization repressor [Stenotrophomonas sp. SAM-B]
HH110_04200	NWF32249	null-gene-symb	HH110_04200	2	JABBXB010000002	hypothetical protein HH110_04200 [Stenotrophomonas sp. SAM-B]
HH110_04205	NWF32250	null-gene-symb	HH110_04205	2	JABBXB010000002	phasin family protein [Stenotrophomonas sp. SAM-B]
HH110_04210	NWF32251	null-gene-symb	HH110_04210	2	JABBXB010000002	polyhydroxyalkanoic acid synthase [Stenotrophomonas sp. SAM-B]
HH110_04215	NWF32252	null-gene-symb	HH110_04215	2	JABBXB010000002	FHA domain-containing protein [Stenotrophomonas sp. SAM-B]
HH110_04220	NWF32253	serC	HH110_04220	2	JABBXB010000002	3-phosphoserine/phosphohydroxythreonine transaminase [Stenotrophomonas sp. SAM-B]
HH110_04225	NWF32254	pheA	HH110_04225	2	JABBXB010000002	prephenate dehydratase [Stenotrophomonas sp. SAM-B]
HH110_04230	NWF32255	aroA	HH110_04230	2	JABBXB010000002	3-phosphoshikimate 1-carboxyvinyltransferase [Stenotrophomonas sp. SAM-B]
HH110_04235	NWF32256	null-gene-symb	HH110_04235	2	JABBXB010000002	energy transducer TonB [Stenotrophomonas sp. SAM-B]
HH110_04240	NWF32257	null-gene-symb	HH110_04240	2	JABBXB010000002	energy transducer TonB [Stenotrophomonas sp. SAM-B]
HH110_04245	NWF32258	serS	HH110_04245	2	JABBXB010000002	serine--tRNA ligase [Stenotrophomonas sp. SAM-B]
HH110_04250	NWF32259	null-gene-symb	HH110_04250	2	JABBXB010000002	ligand-binding protein SH3 [Stenotrophomonas sp. SAM-B]
HH110_04255	NWF32260	null-gene-symb	HH110_04255	2	JABBXB010000002	hypothetical protein HH110_04255 [Stenotrophomonas sp. SAM-B]
HH110_04260	NWF32261	null-gene-symb	HH110_04260	2	JABBXB010000002	FMN-dependent NADH-azoreductase [Stenotrophomonas sp. SAM-B]
HH110_04265	NWF32262	null-gene-symb	HH110_04265	2	JABBXB010000002	LysR family transcriptional regulator [Stenotrophomonas sp. SAM-B]
HH110_04275	NWF32263	null-gene-symb	HH110_04275	2	JABBXB010000002	site-specific integrase [Stenotrophomonas sp. SAM-B]
HH110_04280	NWF32264	null-gene-symb	HH110_04280	2	JABBXB010000002	hypothetical protein HH110_04280 [Stenotrophomonas sp. SAM-B]
HH110_04285	NWF32265	null-gene-symb	HH110_04285	2	JABBXB010000002	hypothetical protein HH110_04285 [Stenotrophomonas sp. SAM-B]
HH110_04290	NWF32266	null-gene-symb	HH110_04290	2	JABBXB010000002	DUF4868 domain-containing protein [Stenotrophomonas sp. SAM-B]
HH110_04295	NWF32267	null-gene-symb	HH110_04295	2	JABBXB010000002	hypothetical protein HH110_04295 [Stenotrophomonas sp. SAM-B]
HH110_04300	NWF32268	null-gene-symb	HH110_04300	2	JABBXB010000002	hypothetical protein HH110_04300 [Stenotrophomonas sp. SAM-B]
HH110_04305	NWF32269	null-gene-symb	HH110_04305	2	JABBXB010000002	NAD(P)-dependent oxidoreductase [Stenotrophomonas sp. SAM-B]
HH110_04310	NWF32270	null-gene-symb	HH110_04310	2	JABBXB010000002	hypothetical protein HH110_04310 [Stenotrophomonas sp. SAM-B]
HH110_04315	NWF32271	null-gene-symb	HH110_04315	2	JABBXB010000002	hypothetical protein HH110_04315 [Stenotrophomonas sp. SAM-B]
HH110_04320	NWF32272	null-gene-symb	HH110_04320	2	JABBXB010000002	helix-turn-helix transcriptional regulator [Stenotrophomonas sp. SAM-B]
HH110_04325	NWF32273	null-gene-symb	HH110_04325	2	JABBXB010000002	DUF3800 domain-containing protein [Stenotrophomonas sp. SAM-B]
HH110_04330	NWF32274	null-gene-symb	HH110_04330	2	JABBXB010000002	sensor domain-containing phosphodiesterase [Stenotrophomonas sp. SAM-B]
HH110_04335	NWF32275	null-gene-symb	HH110_04335	2	JABBXB010000002	hypothetical protein HH110_04335 [Stenotrophomonas sp. SAM-B]
HH110_04340	NWF32276	null-gene-symb	HH110_04340	2	JABBXB010000002	BLUF domain-containing protein [Stenotrophomonas sp. SAM-B]
HH110_04345	NWF32277	null-gene-symb	HH110_04345	2	JABBXB010000002	ferritin-like domain-containing protein [Stenotrophomonas sp. SAM-B]
HH110_04350	NWF32278	null-gene-symb	HH110_04350	2	JABBXB010000002	hypothetical protein HH110_04350 [Stenotrophomonas sp. SAM-B]
HH110_04355	NWF32279	null-gene-symb	HH110_04355	2	JABBXB010000002	DUF3606 domain-containing protein [Stenotrophomonas sp. SAM-B]
HH110_04360	NWF32280	ligD	HH110_04360	2	JABBXB010000002	DNA ligase D [Stenotrophomonas sp. SAM-B]
HH110_04365	NWF32281	null-gene-symb	HH110_04365	2	JABBXB010000002	OBAP family protein [Stenotrophomonas sp. SAM-B]
HH110_04370	NWF32282	null-gene-symb	HH110_04370	2	JABBXB010000002	sensor histidine kinase [Stenotrophomonas sp. SAM-B]
HH110_04375	NWF32283	null-gene-symb	HH110_04375	2	JABBXB010000002	manganese catalase family protein [Stenotrophomonas sp. SAM-B]
HH110_04380	NWF32284	null-gene-symb	HH110_04380	2	JABBXB010000002	response regulator [Stenotrophomonas sp. SAM-B]
HH110_04385	NWF32285	null-gene-symb	HH110_04385	2	JABBXB010000002	PAS domain S-box protein [Stenotrophomonas sp. SAM-B]
HH110_04390	NWF32286	null-gene-symb	HH110_04390	2	JABBXB010000002	response regulator [Stenotrophomonas sp. SAM-B]
HH110_04395	NWF32287	null-gene-symb	HH110_04395	2	JABBXB010000002	hypothetical protein HH110_04395 [Stenotrophomonas sp. SAM-B]
HH110_04400	NWF32288	null-gene-symb	HH110_04400	2	JABBXB010000002	BLUF domain-containing protein [Stenotrophomonas sp. SAM-B]
HH110_04405	NWF32289	null-gene-symb	HH110_04405	2	JABBXB010000002	ferritin-like domain-containing protein [Stenotrophomonas sp. SAM-B]
HH110_04410	NWF32290	null-gene-symb	HH110_04410	2	JABBXB010000002	low affinity iron permease family protein [Stenotrophomonas sp. SAM-B]
HH110_04415	NWF32291	null-gene-symb	HH110_04415	2	JABBXB010000002	hypothetical protein HH110_04415 [Stenotrophomonas sp. SAM-B]
HH110_04420	NWF32292	null-gene-symb	HH110_04420	2	JABBXB010000002	hypothetical protein HH110_04420 [Stenotrophomonas sp. SAM-B]
HH110_04425	NWF32293	null-gene-symb	HH110_04425	2	JABBXB010000002	cysteine hydrolase [Stenotrophomonas sp. SAM-B]
HH110_04430	NWF32294	null-gene-symb	HH110_04430	2	JABBXB010000002	DUF488 domain-containing protein [Stenotrophomonas sp. SAM-B]
HH110_04435	NWF32295	null-gene-symb	HH110_04435	2	JABBXB010000002	NAD(P)/FAD-dependent oxidoreductase [Stenotrophomonas sp. SAM-B]
HH110_04440	NWF32296	null-gene-symb	HH110_04440	2	JABBXB010000002	diguanylate cyclase [Stenotrophomonas sp. SAM-B]
HH110_04450	NWF32297	null-gene-symb	HH110_04450	2	JABBXB010000002	DUF4126 domain-containing protein [Stenotrophomonas sp. SAM-B]
HH110_04455	NWF32298	null-gene-symb	HH110_04455	2	JABBXB010000002	hypothetical protein HH110_04455 [Stenotrophomonas sp. SAM-B]
HH110_04460	NWF32299	null-gene-symb	HH110_04460	2	JABBXB010000002	glycosyltransferase [Stenotrophomonas sp. SAM-B]
HH110_04465	NWF32300	null-gene-symb	HH110_04465	2	JABBXB010000002	hypothetical protein HH110_04465 [Stenotrophomonas sp. SAM-B]
HH110_04470	NWF32301	null-gene-symb	HH110_04470	2	JABBXB010000002	site-specific integrase [Stenotrophomonas sp. SAM-B]
HH110_04475	NWF32302	null-gene-symb	HH110_04475	2	JABBXB010000002	LysR family transcriptional regulator ArgP [Stenotrophomonas sp. SAM-B]
HH110_04480	NWF32303	null-gene-symb	HH110_04480	2	JABBXB010000002	amino acid transporter [Stenotrophomonas sp. SAM-B]
HH110_04485	NWF32304	null-gene-symb	HH110_04485	2	JABBXB010000002	H-NS histone family protein [Stenotrophomonas sp. SAM-B]
HH110_04490	NWF32305	null-gene-symb	HH110_04490	2	JABBXB010000002	hypothetical protein HH110_04490 [Stenotrophomonas sp. SAM-B]
HH110_04495	NWF32306	null-gene-symb	HH110_04495	2	JABBXB010000002	hypothetical protein HH110_04495 [Stenotrophomonas sp. SAM-B]
HH110_04500	NWF32307	null-gene-symb	HH110_04500	2	JABBXB010000002	MobA/MobL family protein [Stenotrophomonas sp. SAM-B]
HH110_04505	NWF32308	null-gene-symb	HH110_04505	2	JABBXB010000002	ParB N-terminal domain-containing protein [Stenotrophomonas sp. SAM-B]
HH110_04510	NWF32309	null-gene-symb	HH110_04510	2	JABBXB010000002	ParB N-terminal domain-containing protein [Stenotrophomonas sp. SAM-B]
HH110_04515	NWF32310	null-gene-symb	HH110_04515	2	JABBXB010000002	recombinase family protein [Stenotrophomonas sp. SAM-B]
HH110_04525	NWF32311	null-gene-symb	HH110_04525	2	JABBXB010000002	abortive infection family protein [Stenotrophomonas sp. SAM-B]
HH110_04530	NWF32312	null-gene-symb	HH110_04530	2	JABBXB010000002	hypothetical protein HH110_04530 [Stenotrophomonas sp. SAM-B]
HH110_04535	NWF32313	null-gene-symb	HH110_04535	2	JABBXB010000002	hypothetical protein HH110_04535 [Stenotrophomonas sp. SAM-B]
HH110_04540	NWF32314	null-gene-symb	HH110_04540	2	JABBXB010000002	hypothetical protein HH110_04540 [Stenotrophomonas sp. SAM-B]
HH110_04545	NWF32315	null-gene-symb	HH110_04545	2	JABBXB010000002	hypothetical protein HH110_04545 [Stenotrophomonas sp. SAM-B]
HH110_04550	NWF32316	null-gene-symb	HH110_04550	2	JABBXB010000002	H-NS histone family protein [Stenotrophomonas sp. SAM-B]
HH110_04555	NWF32317	null-gene-symb	HH110_04555	2	JABBXB010000002	hypothetical protein HH110_04555 [Stenotrophomonas sp. SAM-B]
HH110_04560	NWF32318	null-gene-symb	HH110_04560	2	JABBXB010000002	HNH endonuclease [Stenotrophomonas sp. SAM-B]
HH110_04565	NWF32319	null-gene-symb	HH110_04565	2	JABBXB010000002	hypothetical protein HH110_04565 [Stenotrophomonas sp. SAM-B]
HH110_04570	NWF32320	null-gene-symb	HH110_04570	2	JABBXB010000002	hypothetical protein HH110_04570 [Stenotrophomonas sp. SAM-B]
HH110_04575	NWF32321	null-gene-symb	HH110_04575	2	JABBXB010000002	hypothetical protein HH110_04575 [Stenotrophomonas sp. SAM-B]
HH110_04580	NWF32322	null-gene-symb	HH110_04580	2	JABBXB010000002	hypothetical protein HH110_04580 [Stenotrophomonas sp. SAM-B]
HH110_04585	NWF32323	null-gene-symb	HH110_04585	2	JABBXB010000002	hypothetical protein HH110_04585 [Stenotrophomonas sp. SAM-B]
HH110_04590	NWF32324	null-gene-symb	HH110_04590	2	JABBXB010000002	ATP-binding protein [Stenotrophomonas sp. SAM-B]
HH110_04595	NWF32325	null-gene-symb	HH110_04595	2	JABBXB010000002	HNH endonuclease [Stenotrophomonas sp. SAM-B]
HH110_04600	NWF32326	null-gene-symb	HH110_04600	2	JABBXB010000002	DUF3606 domain-containing protein [Stenotrophomonas sp. SAM-B]
HH110_04605	NWF32327	null-gene-symb	HH110_04605	2	JABBXB010000002	hypothetical protein HH110_04605 [Stenotrophomonas sp. SAM-B]
HH110_04610	NWF32328	null-gene-symb	HH110_04610	2	JABBXB010000002	hypothetical protein HH110_04610 [Stenotrophomonas sp. SAM-B]
HH110_04615	NWF32329	null-gene-symb	HH110_04615	2	JABBXB010000002	helix-turn-helix transcriptional regulator [Stenotrophomonas sp. SAM-B]
HH110_04620	NWF32330	null-gene-symb	HH110_04620	2	JABBXB010000002	hypothetical protein HH110_04620 [Stenotrophomonas sp. SAM-B]
HH110_04625	NWF32331	null-gene-symb	HH110_04625	2	JABBXB010000002	AAA family ATPase [Stenotrophomonas sp. SAM-B]
HH110_04630	NWF32332	null-gene-symb	HH110_04630	2	JABBXB010000002	AraC family transcriptional regulator [Stenotrophomonas sp. SAM-B]
HH110_04635	NWF32333	null-gene-symb	HH110_04635	2	JABBXB010000002	MFS transporter [Stenotrophomonas sp. SAM-B]
HH110_04640	NWF32334	null-gene-symb	HH110_04640	2	JABBXB010000002	thermonuclease family protein [Stenotrophomonas sp. SAM-B]
HH110_04645	NWF32335	null-gene-symb	HH110_04645	2	JABBXB010000002	hypothetical protein HH110_04645 [Stenotrophomonas sp. SAM-B]
HH110_04650	NWF32336	null-gene-symb	HH110_04650	2	JABBXB010000002	PepSY domain-containing protein [Stenotrophomonas sp. SAM-B]
HH110_04655	NWF32337	null-gene-symb	HH110_04655	2	JABBXB010000002	TonB-dependent siderophore receptor [Stenotrophomonas sp. SAM-B]
HH110_04660	NWF32338	null-gene-symb	HH110_04660	2	JABBXB010000002	DUF805 domain-containing protein [Stenotrophomonas sp. SAM-B]
HH110_04665	NWF32339	null-gene-symb	HH110_04665	2	JABBXB010000002	NAD(P)/FAD-dependent oxidoreductase [Stenotrophomonas sp. SAM-B]
HH110_04670	NWF32340	null-gene-symb	HH110_04670	2	JABBXB010000002	hypothetical protein HH110_04670 [Stenotrophomonas sp. SAM-B]
HH110_04675	NWF32341	null-gene-symb	HH110_04675	2	JABBXB010000002	class I SAM-dependent methyltransferase [Stenotrophomonas sp. SAM-B]
HH110_04680	NWF32342	null-gene-symb	HH110_04680	2	JABBXB010000002	CsbD family protein [Stenotrophomonas sp. SAM-B]
HH110_04685	NWF32343	null-gene-symb	HH110_04685	2	JABBXB010000002	SOS response-associated peptidase [Stenotrophomonas sp. SAM-B]
HH110_04690	NWF32344	null-gene-symb	HH110_04690	2	JABBXB010000002	cation transporter [Stenotrophomonas sp. SAM-B]
HH110_04695	NWF32345	null-gene-symb	HH110_04695	2	JABBXB010000002	response regulator [Stenotrophomonas sp. SAM-B]
HH110_04700	NWF32346	null-gene-symb	HH110_04700	2	JABBXB010000002	PAS domain-containing protein [Stenotrophomonas sp. SAM-B]
HH110_04705	NWF32347	null-gene-symb	HH110_04705	2	JABBXB010000002	response regulator [Stenotrophomonas sp. SAM-B]
HH110_04710	NWF32348	null-gene-symb	HH110_04710	2	JABBXB010000002	GAF domain-containing protein [Stenotrophomonas sp. SAM-B]
HH110_04715	NWF32349	null-gene-symb	HH110_04715	2	JABBXB010000002	TonB-dependent receptor [Stenotrophomonas sp. SAM-B]
HH110_04720	NWF32350	null-gene-symb	HH110_04720	2	JABBXB010000002	TlpA family protein disulfide reductase [Stenotrophomonas sp. SAM-B]
HH110_04725	NWF32351	null-gene-symb	HH110_04725	2	JABBXB010000002	c-type cytochrome [Stenotrophomonas sp. SAM-B]
HH110_04730	NWF32352	null-gene-symb	HH110_04730	2	JABBXB010000002	disulfide bond formation protein DsbD [Stenotrophomonas sp. SAM-B]
HH110_04735	NWF32353	null-gene-symb	HH110_04735	2	JABBXB010000002	YceI family protein [Stenotrophomonas sp. SAM-B]
HH110_04740	NWF32354	null-gene-symb	HH110_04740	2	JABBXB010000002	TlpA family protein disulfide reductase [Stenotrophomonas sp. SAM-B]
HH110_04745	NWF32355	null-gene-symb	HH110_04745	2	JABBXB010000002	hypothetical protein HH110_04745 [Stenotrophomonas sp. SAM-B]
HH110_04750	NWF32356	null-gene-symb	HH110_04750	2	JABBXB010000002	hypothetical protein HH110_04750 [Stenotrophomonas sp. SAM-B]
HH110_04755	NWF32357	null-gene-symb	HH110_04755	2	JABBXB010000002	STAS domain-containing protein [Stenotrophomonas sp. SAM-B]
HH110_04760	NWF32358	null-gene-symb	HH110_04760	2	JABBXB010000002	STAS domain-containing protein [Stenotrophomonas sp. SAM-B]
HH110_04765	NWF32359	null-gene-symb	HH110_04765	2	JABBXB010000002	anti-sigma regulatory factor [Stenotrophomonas sp. SAM-B]
HH110_04770	NWF32360	null-gene-symb	HH110_04770	2	JABBXB010000002	SpoIIE family protein phosphatase [Stenotrophomonas sp. SAM-B]
HH110_04775	NWF32361	null-gene-symb	HH110_04775	2	JABBXB010000002	histidine kinase [Stenotrophomonas sp. SAM-B]
HH110_04780	NWF32362	null-gene-symb	HH110_04780	2	JABBXB010000002	response regulator [Stenotrophomonas sp. SAM-B]
HH110_04785	NWF32363	null-gene-symb	HH110_04785	2	JABBXB010000002	CHAD domain-containing protein [Stenotrophomonas sp. SAM-B]
HH110_04790	NWF32364	null-gene-symb	HH110_04790	2	JABBXB010000002	UvrD-helicase domain-containing protein [Stenotrophomonas sp. SAM-B]
HH110_04795	NWF32365	null-gene-symb	HH110_04795	2	JABBXB010000002	MFS transporter [Stenotrophomonas sp. SAM-B]
HH110_04800	NWF32366	null-gene-symb	HH110_04800	2	JABBXB010000002	type IV secretory system conjugative DNA transfer family protein [Stenotrophomonas sp. SAM-B]
HH110_04805	NWF32367	null-gene-symb	HH110_04805	2	JABBXB010000002	hypothetical protein HH110_04805 [Stenotrophomonas sp. SAM-B]
HH110_04810	NWF32368	null-gene-symb	HH110_04810	2	JABBXB010000002	conjugative transfer protein [Stenotrophomonas sp. SAM-B]
HH110_04815	NWF32369	null-gene-symb	HH110_04815	2	JABBXB010000002	TrbG/VirB9 family P-type conjugative transfer protein [Stenotrophomonas sp. SAM-B]
HH110_04820	NWF32370	null-gene-symb	HH110_04820	2	JABBXB010000002	TrbI/VirB10 family protein [Stenotrophomonas sp. SAM-B]
HH110_04825	NWF32371	virB11	HH110_04825	2	JABBXB010000002	P-type DNA transfer ATPase VirB11 [Stenotrophomonas sp. SAM-B]
HH110_04830	NWF32372	null-gene-symb	HH110_04830	2	JABBXB010000002	transglycosylase SLT domain-containing protein [Stenotrophomonas sp. SAM-B]
HH110_04835	NWF32373	null-gene-symb	HH110_04835	2	JABBXB010000002	TrbC/VirB2 family protein [Stenotrophomonas sp. SAM-B]
HH110_04840	NWF32374	null-gene-symb	HH110_04840	2	JABBXB010000002	hypothetical protein HH110_04840 [Stenotrophomonas sp. SAM-B]
HH110_04845	NWF32375	null-gene-symb	HH110_04845	2	JABBXB010000002	VirB4 family type IV secretion/conjugal transfer ATPase [Stenotrophomonas sp. SAM-B]
HH110_04850	NWF32376	null-gene-symb	HH110_04850	2	JABBXB010000002	hypothetical protein HH110_04850 [Stenotrophomonas sp. SAM-B]
HH110_04855	NWF32377	null-gene-symb	HH110_04855	2	JABBXB010000002	type IV secretion system protein [Stenotrophomonas sp. SAM-B]
HH110_04860	NWF32378	null-gene-symb	HH110_04860	2	JABBXB010000002	DUF4189 domain-containing protein [Stenotrophomonas sp. SAM-B]
HH110_04865	NWF32379	null-gene-symb	HH110_04865	2	JABBXB010000002	DUF4189 domain-containing protein [Stenotrophomonas sp. SAM-B]
HH110_04870	NWF32380	null-gene-symb	HH110_04870	2	JABBXB010000002	conjugal transfer protein TrbL [Stenotrophomonas sp. SAM-B]
HH110_04875	NWF32381	null-gene-symb	HH110_04875	2	JABBXB010000002	DUF4189 domain-containing protein [Stenotrophomonas sp. SAM-B]
HH110_04880	NWF32382	null-gene-symb	HH110_04880	2	JABBXB010000002	lipase [Stenotrophomonas sp. SAM-B]
HH110_04885	NWF32383	null-gene-symb	HH110_04885	2	JABBXB010000002	hypothetical protein HH110_04885 [Stenotrophomonas sp. SAM-B]
HH110_04890	NWF32384	null-gene-symb	HH110_04890	2	JABBXB010000002	lipase [Stenotrophomonas sp. SAM-B]
HH110_04895	NWF32385	null-gene-symb	HH110_04895	2	JABBXB010000002	hypothetical protein HH110_04895 [Stenotrophomonas sp. SAM-B]
HH110_04900	NWF32386	null-gene-symb	HH110_04900	2	JABBXB010000002	hypothetical protein HH110_04900 [Stenotrophomonas sp. SAM-B]
HH110_04905	NWF32387	null-gene-symb	HH110_04905	2	JABBXB010000002	GAF domain-containing protein [Stenotrophomonas sp. SAM-B]
HH110_04910	NWF32388	null-gene-symb	HH110_04910	2	JABBXB010000002	DUF1653 domain-containing protein [Stenotrophomonas sp. SAM-B]
HH110_04915	NWF32389	null-gene-symb	HH110_04915	2	JABBXB010000002	EAL domain-containing protein [Stenotrophomonas sp. SAM-B]
HH110_04920	NWF32390	null-gene-symb	HH110_04920	2	JABBXB010000002	response regulator [Stenotrophomonas sp. SAM-B]
HH110_04925	NWF32391	null-gene-symb	HH110_04925	2	JABBXB010000002	PAS domain S-box protein [Stenotrophomonas sp. SAM-B]
HH110_04930	NWF32392	null-gene-symb	HH110_04930	2	JABBXB010000002	response regulator [Stenotrophomonas sp. SAM-B]
HH110_04935	NWF32393	null-gene-symb	HH110_04935	2	JABBXB010000002	protein-glutamate O-methyltransferase CheR [Stenotrophomonas sp. SAM-B]
HH110_04940	NWF32394	null-gene-symb	HH110_04940	2	JABBXB010000002	chemotaxis protein CheB [Stenotrophomonas sp. SAM-B]
HH110_04945	NWF32395	null-gene-symb	HH110_04945	2	JABBXB010000002	response regulator [Stenotrophomonas sp. SAM-B]
HH110_04950	NWF32396	null-gene-symb	HH110_04950	2	JABBXB010000002	hypothetical protein HH110_04950 [Stenotrophomonas sp. SAM-B]
HH110_04955	NWF32397	null-gene-symb	HH110_04955	2	JABBXB010000002	hypothetical protein HH110_04955 [Stenotrophomonas sp. SAM-B]
HH110_04960	NWF32398	null-gene-symb	HH110_04960	2	JABBXB010000002	TlpA family protein disulfide reductase [Stenotrophomonas sp. SAM-B]
HH110_04965	NWF32399	mntR	HH110_04965	2	JABBXB010000002	manganese-binding transcriptional regulator MntR [Stenotrophomonas sp. SAM-B]
HH110_04970	NWF32400	tadA	HH110_04970	2	JABBXB010000002	tRNA adenosine(34) deaminase TadA [Stenotrophomonas sp. SAM-B]
HH110_04975	NWF32401	orn	HH110_04975	2	JABBXB010000002	oligoribonuclease [Stenotrophomonas sp. SAM-B]
HH110_04980	NWF32402	null-gene-symb	HH110_04980	2	JABBXB010000002	EcsC family protein [Stenotrophomonas sp. SAM-B]
HH110_04985	NWF32403	null-gene-symb	HH110_04985	2	JABBXB010000002	alkene reductase [Stenotrophomonas sp. SAM-B]
HH110_04990	NWF32404	ppsA	HH110_04990	2	JABBXB010000002	phosphoenolpyruvate synthase [Stenotrophomonas sp. SAM-B]
HH110_04995	NWF32405	null-gene-symb	HH110_04995	2	JABBXB010000002	kinase/pyrophosphorylase [Stenotrophomonas sp. SAM-B]
HH110_05000	NWF32406	null-gene-symb	HH110_05000	2	JABBXB010000002	DUF1249 domain-containing protein [Stenotrophomonas sp. SAM-B]
HH110_05005	NWF32407	null-gene-symb	HH110_05005	2	JABBXB010000002	8-oxo-dGTP diphosphatase [Stenotrophomonas sp. SAM-B]
HH110_05010	NWF32408	null-gene-symb	HH110_05010	2	JABBXB010000002	methyltransferase domain-containing protein [Stenotrophomonas sp. SAM-B]
HH110_05015	NWF32409	null-gene-symb	HH110_05015	2	JABBXB010000002	CDP-diacylglycerol--serine O-phosphatidyltransferase [Stenotrophomonas sp. SAM-B]
HH110_05020	NWF32410	phaE	HH110_05020	2	JABBXB010000002	class III poly(R)-hydroxyalkanoic acid synthase subunit PhaE [Stenotrophomonas sp. SAM-B]
HH110_05025	NWF32411	null-gene-symb	HH110_05025	2	JABBXB010000002	class III poly(R)-hydroxyalkanoic acid synthase subunit PhaC [Stenotrophomonas sp. SAM-B]
HH110_05030	NWF32412	null-gene-symb	HH110_05030	2	JABBXB010000002	YfeK family protein [Stenotrophomonas sp. SAM-B]
HH110_05035	NWF32413	null-gene-symb	HH110_05035	2	JABBXB010000002	PspC domain-containing protein [Stenotrophomonas sp. SAM-B]
HH110_05040	NWF32414	null-gene-symb	HH110_05040	2	JABBXB010000002	hypothetical protein HH110_05040 [Stenotrophomonas sp. SAM-B]
HH110_05045	NWF32415	null-gene-symb	HH110_05045	2	JABBXB010000002	hypothetical protein HH110_05045 [Stenotrophomonas sp. SAM-B]
HH110_05050	NWF32416	null-gene-symb	HH110_05050	2	JABBXB010000002	RNA-binding transcriptional accessory protein [Stenotrophomonas sp. SAM-B]
HH110_05055	NWF32417	null-gene-symb	HH110_05055	2	JABBXB010000002	PAS domain S-box protein [Stenotrophomonas sp. SAM-B]
HH110_05060	NWF32418	null-gene-symb	HH110_05060	2	JABBXB010000002	PAS domain S-box protein [Stenotrophomonas sp. SAM-B]
HH110_05065	NWF32419	null-gene-symb	HH110_05065	2	JABBXB010000002	DUF4189 domain-containing protein [Stenotrophomonas sp. SAM-B]
HH110_05075	NWF32420	null-gene-symb	HH110_05075	2	JABBXB010000002	response regulator [Stenotrophomonas sp. SAM-B]
HH110_05080	NWF32421	null-gene-symb	HH110_05080	2	JABBXB010000002	SOS response-associated peptidase [Stenotrophomonas sp. SAM-B]
HH110_05085	NWF32422	null-gene-symb	HH110_05085	2	JABBXB010000002	GNAT family N-acetyltransferase [Stenotrophomonas sp. SAM-B]
HH110_05130	NWF32423	null-gene-symb	HH110_05130	2	JABBXB010000002	heavy metal translocating P-type ATPase [Stenotrophomonas sp. SAM-B]
HH110_05135	NWF32424	null-gene-symb	HH110_05135	2	JABBXB010000002	heavy metal-responsive transcriptional regulator [Stenotrophomonas sp. SAM-B]
HH110_05140	NWF32425	null-gene-symb	HH110_05140	2	JABBXB010000002	helix-turn-helix domain-containing protein [Stenotrophomonas sp. SAM-B]
HH110_05145	NWF32426	null-gene-symb	HH110_05145	2	JABBXB010000002	TlpA family protein disulfide reductase [Stenotrophomonas sp. SAM-B]
HH110_05150	NWF32427	dsbG	HH110_05150	2	JABBXB010000002	thiol:disulfide interchange protein DsbG [Stenotrophomonas sp. SAM-B]
HH110_05155	NWF32428	null-gene-symb	HH110_05155	2	JABBXB010000002	porin [Stenotrophomonas sp. SAM-B]
HH110_05160	NWF32429	adiC	HH110_05160	2	JABBXB010000002	arginine/agmatine antiporter [Stenotrophomonas sp. SAM-B]
HH110_05165	NWF32430	null-gene-symb	HH110_05165	2	JABBXB010000002	lysine decarboxylase [Stenotrophomonas sp. SAM-B]
HH110_05170	NWF32431	null-gene-symb	HH110_05170	2	JABBXB010000002	cation diffusion facilitator family transporter [Stenotrophomonas sp. SAM-B]
HH110_05175	NWF32432	null-gene-symb	HH110_05175	2	JABBXB010000002	ParD-like family protein [Stenotrophomonas sp. SAM-B]
HH110_05180	NWF32433	map	HH110_05180	2	JABBXB010000002	type I methionyl aminopeptidase [Stenotrophomonas sp. SAM-B]
HH110_05185	NWF32434	null-gene-symb	HH110_05185	2	JABBXB010000002	response regulator [Stenotrophomonas sp. SAM-B]
HH110_05190	NWF32435	null-gene-symb	HH110_05190	2	JABBXB010000002	histidine kinase [Stenotrophomonas sp. SAM-B]
HH110_05195	NWF32436	null-gene-symb	HH110_05195	2	JABBXB010000002	hypothetical protein HH110_05195 [Stenotrophomonas sp. SAM-B]
HH110_05200	NWF32437	null-gene-symb	HH110_05200	2	JABBXB010000002	LysR family transcriptional regulator [Stenotrophomonas sp. SAM-B]
HH110_05205	NWF32438	null-gene-symb	HH110_05205	2	JABBXB010000002	RidA family protein [Stenotrophomonas sp. SAM-B]
HH110_05210	NWF32439	null-gene-symb	HH110_05210	2	JABBXB010000002	hypothetical protein HH110_05210 [Stenotrophomonas sp. SAM-B]
HH110_05215	NWF32440	null-gene-symb	HH110_05215	2	JABBXB010000002	phosphotransferase [Stenotrophomonas sp. SAM-B]
HH110_05220	NWF32441	null-gene-symb	HH110_05220	2	JABBXB010000002	TonB-dependent siderophore receptor [Stenotrophomonas sp. SAM-B]
HH110_05225	NWF32442	null-gene-symb	HH110_05225	2	JABBXB010000002	nicotinamide mononucleotide transporter [Stenotrophomonas sp. SAM-B]
HH110_05230	NWF32443	null-gene-symb	HH110_05230	2	JABBXB010000002	TonB-dependent receptor [Stenotrophomonas sp. SAM-B]
HH110_05235	NWF32444	null-gene-symb	HH110_05235	2	JABBXB010000002	hypothetical protein HH110_05235 [Stenotrophomonas sp. SAM-B]
HH110_05240	NWF32445	null-gene-symb	HH110_05240	2	JABBXB010000002	VOC family protein [Stenotrophomonas sp. SAM-B]
HH110_05245	NWF32446	null-gene-symb	HH110_05245	2	JABBXB010000002	H-NS histone family protein [Stenotrophomonas sp. SAM-B]
HH110_05250	NWF32447	null-gene-symb	HH110_05250	2	JABBXB010000002	glycine zipper 2TM domain-containing protein [Stenotrophomonas sp. SAM-B]
HH110_05255	NWF32448	null-gene-symb	HH110_05255	2	JABBXB010000002	LysR family transcriptional regulator [Stenotrophomonas sp. SAM-B]
HH110_05260	NWF32449	null-gene-symb	HH110_05260	2	JABBXB010000002	nuclear transport factor 2 family protein [Stenotrophomonas sp. SAM-B]
HH110_05270	NWF32450	null-gene-symb	HH110_05270	2	JABBXB010000002	alpha/beta hydrolase [Stenotrophomonas sp. SAM-B]
HH110_05280	NWF32451	null-gene-symb	HH110_05280	2	JABBXB010000002	hypothetical protein HH110_05280 [Stenotrophomonas sp. SAM-B]
HH110_05285	NWF32452	null-gene-symb	HH110_05285	2	JABBXB010000002	hypothetical protein HH110_05285 [Stenotrophomonas sp. SAM-B]
HH110_05290	NWF32453	null-gene-symb	HH110_05290	2	JABBXB010000002	efflux RND transporter periplasmic adaptor subunit [Stenotrophomonas sp. SAM-B]
HH110_05295	NWF32454	null-gene-symb	HH110_05295	2	JABBXB010000002	efflux RND transporter permease subunit [Stenotrophomonas sp. SAM-B]
HH110_05300	NWF32455	null-gene-symb	HH110_05300	2	JABBXB010000002	TolC family protein [Stenotrophomonas sp. SAM-B]
HH110_05305	NWF32456	null-gene-symb	HH110_05305	2	JABBXB010000002	heavy-metal-associated domain-containing protein [Stenotrophomonas sp. SAM-B]
HH110_05310	NWF32457	null-gene-symb	HH110_05310	2	JABBXB010000002	hypothetical protein HH110_05310 [Stenotrophomonas sp. SAM-B]
HH110_05315	NWF32458	null-gene-symb	HH110_05315	2	JABBXB010000002	DHA2 family efflux MFS transporter permease subunit [Stenotrophomonas sp. SAM-B]
HH110_05320	NWF32459	null-gene-symb	HH110_05320	2	JABBXB010000002	HlyD family secretion protein [Stenotrophomonas sp. SAM-B]
HH110_05325	NWF32460	null-gene-symb	HH110_05325	2	JABBXB010000002	TolC family protein [Stenotrophomonas sp. SAM-B]
HH110_05330	NWF32461	null-gene-symb	HH110_05330	2	JABBXB010000002	AraC family transcriptional regulator [Stenotrophomonas sp. SAM-B]
HH110_05335	NWF32462	null-gene-symb	HH110_05335	2	JABBXB010000002	hypothetical protein HH110_05335 [Stenotrophomonas sp. SAM-B]
HH110_05340	NWF32463	null-gene-symb	HH110_05340	2	JABBXB010000002	hypothetical protein HH110_05340 [Stenotrophomonas sp. SAM-B]
HH110_05345	NWF32464	null-gene-symb	HH110_05345	2	JABBXB010000002	hypothetical protein HH110_05345 [Stenotrophomonas sp. SAM-B]
HH110_05350	NWF32465	null-gene-symb	HH110_05350	2	JABBXB010000002	FAD-dependent oxidoreductase [Stenotrophomonas sp. SAM-B]
HH110_05355	NWF32466	null-gene-symb	HH110_05355	2	JABBXB010000002	MarR family transcriptional regulator [Stenotrophomonas sp. SAM-B]
HH110_05360	NWF32467	null-gene-symb	HH110_05360	2	JABBXB010000002	trypsin-like serine protease [Stenotrophomonas sp. SAM-B]
HH110_05365	NWF32468	null-gene-symb	HH110_05365	2	JABBXB010000002	tyrosine-protein phosphatase [Stenotrophomonas sp. SAM-B]
HH110_05370	NWF32469	null-gene-symb	HH110_05370	2	JABBXB010000002	TonB-dependent receptor [Stenotrophomonas sp. SAM-B]
HH110_05375	NWF32470	null-gene-symb	HH110_05375	2	JABBXB010000002	helix-turn-helix transcriptional regulator [Stenotrophomonas sp. SAM-B]
HH110_05380	NWF32471	null-gene-symb	HH110_05380	2	JABBXB010000002	oxidoreductase [Stenotrophomonas sp. SAM-B]
HH110_05385	NWF32472	null-gene-symb	HH110_05385	2	JABBXB010000002	chloride channel protein [Stenotrophomonas sp. SAM-B]
HH110_05390	NWF32473	null-gene-symb	HH110_05390	2	JABBXB010000002	hypothetical protein HH110_05390 [Stenotrophomonas sp. SAM-B]
HH110_05395	NWF32474	null-gene-symb	HH110_05395	2	JABBXB010000002	LysR family transcriptional regulator [Stenotrophomonas sp. SAM-B]
HH110_05400	NWF32475	null-gene-symb	HH110_05400	2	JABBXB010000002	YggS family pyridoxal phosphate-dependent enzyme [Stenotrophomonas sp. SAM-B]
HH110_05405	NWF32476	null-gene-symb	HH110_05405	2	JABBXB010000002	hypothetical protein HH110_05405 [Stenotrophomonas sp. SAM-B]
HH110_05410	NWF32477	null-gene-symb	HH110_05410	2	JABBXB010000002	error-prone DNA polymerase [Stenotrophomonas sp. SAM-B]
HH110_05415	NWF32478	null-gene-symb	HH110_05415	2	JABBXB010000002	DNA polymerase Y family protein [Stenotrophomonas sp. SAM-B]
HH110_05420	NWF32479	imuA	HH110_05420	2	JABBXB010000002	translesion DNA synthesis-associated protein ImuA [Stenotrophomonas sp. SAM-B]
HH110_05425	NWF32480	null-gene-symb	HH110_05425	2	JABBXB010000002	VOC family protein [Stenotrophomonas sp. SAM-B]
HH110_05430	NWF32481	null-gene-symb	HH110_05430	2	JABBXB010000002	MFS transporter [Stenotrophomonas sp. SAM-B]
HH110_05435	NWF32482	null-gene-symb	HH110_05435	2	JABBXB010000002	helix-turn-helix transcriptional regulator [Stenotrophomonas sp. SAM-B]
HH110_05440	NWF32483	null-gene-symb	HH110_05440	2	JABBXB010000002	glycosyl hydrolase [Stenotrophomonas sp. SAM-B]
HH110_05445	NWF32484	null-gene-symb	HH110_05445	2	JABBXB010000002	LysR family transcriptional regulator [Stenotrophomonas sp. SAM-B]
HH110_05450	NWF32485	null-gene-symb	HH110_05450	2	JABBXB010000002	multidrug efflux MFS transporter [Stenotrophomonas sp. SAM-B]
HH110_05455	NWF32486	null-gene-symb	HH110_05455	2	JABBXB010000002	DUF4440 domain-containing protein [Stenotrophomonas sp. SAM-B]
HH110_05460	NWF32487	null-gene-symb	HH110_05460	2	JABBXB010000002	CocE/NonD family hydrolase [Stenotrophomonas sp. SAM-B]
HH110_05465	NWF32488	null-gene-symb	HH110_05465	2	JABBXB010000002	hypothetical protein HH110_05465 [Stenotrophomonas sp. SAM-B]
HH110_05470	NWF32489	null-gene-symb	HH110_05470	2	JABBXB010000002	alkene reductase [Stenotrophomonas sp. SAM-B]
HH110_05475	NWF32490	null-gene-symb	HH110_05475	2	JABBXB010000002	SDR family oxidoreductase [Stenotrophomonas sp. SAM-B]
HH110_05480	NWF32491	null-gene-symb	HH110_05480	2	JABBXB010000002	MgtC/SapB family protein [Stenotrophomonas sp. SAM-B]
HH110_05485	NWF32492	null-gene-symb	HH110_05485	2	JABBXB010000002	VOC family protein [Stenotrophomonas sp. SAM-B]
HH110_05490	NWF32493	lldP	HH110_05490	2	JABBXB010000002	L-lactate permease [Stenotrophomonas sp. SAM-B]
HH110_05495	NWF32494	lldR	HH110_05495	2	JABBXB010000002	transcriptional regulator LldR [Stenotrophomonas sp. SAM-B]
HH110_05500	NWF32495	lldD	HH110_05500	2	JABBXB010000002	FMN-dependent L-lactate dehydrogenase LldD [Stenotrophomonas sp. SAM-B]
HH110_05505	NWF32496	dld	HH110_05505	2	JABBXB010000002	D-lactate dehydrogenase [Stenotrophomonas sp. SAM-B]
HH110_05510	NWF32497	null-gene-symb	HH110_05510	2	JABBXB010000002	hypothetical protein HH110_05510 [Stenotrophomonas sp. SAM-B]
HH110_05515	NWF32498	null-gene-symb	HH110_05515	2	JABBXB010000002	DUF1543 domain-containing protein [Stenotrophomonas sp. SAM-B]
HH110_05520	NWF32499	null-gene-symb	HH110_05520	2	JABBXB010000002	decarboxylase [Stenotrophomonas sp. SAM-B]
HH110_05525	NWF32500	null-gene-symb	HH110_05525	2	JABBXB010000002	CDP-diacylglycerol diphosphatase [Stenotrophomonas sp. SAM-B]
HH110_05530	NWF32501	null-gene-symb	HH110_05530	2	JABBXB010000002	SapC family protein [Stenotrophomonas sp. SAM-B]
HH110_05535	NWF32502	null-gene-symb	HH110_05535	2	JABBXB010000002	TonB-dependent receptor [Stenotrophomonas sp. SAM-B]
HH110_05540	NWF32503	null-gene-symb	HH110_05540	2	JABBXB010000002	LysE family translocator [Stenotrophomonas sp. SAM-B]
HH110_05545	NWF32504	null-gene-symb	HH110_05545	2	JABBXB010000002	AraC family transcriptional regulator [Stenotrophomonas sp. SAM-B]
HH110_05550	NWF32505	null-gene-symb	HH110_05550	2	JABBXB010000002	GNAT family N-acetyltransferase [Stenotrophomonas sp. SAM-B]
HH110_05555	NWF32506	null-gene-symb	HH110_05555	2	JABBXB010000002	hypothetical protein HH110_05555 [Stenotrophomonas sp. SAM-B]
HH110_05560	NWF32507	null-gene-symb	HH110_05560	2	JABBXB010000002	serine hydrolase [Stenotrophomonas sp. SAM-B]
HH110_05565	NWF32508	null-gene-symb	HH110_05565	2	JABBXB010000002	DUF2968 domain-containing protein [Stenotrophomonas sp. SAM-B]
HH110_05570	NWF32509	null-gene-symb	HH110_05570	2	JABBXB010000002	hypothetical protein HH110_05570 [Stenotrophomonas sp. SAM-B]
HH110_05575	NWF32510	null-gene-symb	HH110_05575	2	JABBXB010000002	DUF3613 domain-containing protein [Stenotrophomonas sp. SAM-B]
HH110_05580	NWF32511	null-gene-symb	HH110_05580	2	JABBXB010000002	Flp pilus assembly protein TadD [Stenotrophomonas sp. SAM-B]
HH110_05585	NWF32512	null-gene-symb	HH110_05585	2	JABBXB010000002	type II secretion system F family protein [Stenotrophomonas sp. SAM-B]
HH110_05590	NWF32513	null-gene-symb	HH110_05590	2	JABBXB010000002	pilus assembly protein [Stenotrophomonas sp. SAM-B]
HH110_05595	NWF32514	null-gene-symb	HH110_05595	2	JABBXB010000002	CpaF family protein [Stenotrophomonas sp. SAM-B]
HH110_05600	NWF32515	null-gene-symb	HH110_05600	2	JABBXB010000002	fimbrial protein [Stenotrophomonas sp. SAM-B]
HH110_05605	NWF32516	null-gene-symb	HH110_05605	2	JABBXB010000002	type II and III secretion system protein family protein [Stenotrophomonas sp. SAM-B]
HH110_05610	NWF32517	cpaB	HH110_05610	2	JABBXB010000002	Flp pilus assembly protein CpaB [Stenotrophomonas sp. SAM-B]
HH110_05615	NWF32518	null-gene-symb	HH110_05615	2	JABBXB010000002	pilus assembly protein [Stenotrophomonas sp. SAM-B]
HH110_05620	NWF32519	null-gene-symb	HH110_05620	2	JABBXB010000002	prepilin peptidase [Stenotrophomonas sp. SAM-B]
HH110_05625	NWF32520	null-gene-symb	HH110_05625	2	JABBXB010000002	Flp family type IVb pilin [Stenotrophomonas sp. SAM-B]
HH110_05630	NWF32521	null-gene-symb	HH110_05630	2	JABBXB010000002	hypothetical protein HH110_05630 [Stenotrophomonas sp. SAM-B]
HH110_05635	NWF32522	null-gene-symb	HH110_05635	2	JABBXB010000002	AraC family transcriptional regulator [Stenotrophomonas sp. SAM-B]
HH110_05640	NWF32523	null-gene-symb	HH110_05640	2	JABBXB010000002	hemagglutinin [Stenotrophomonas sp. SAM-B]
HH110_05645	NWF32524	null-gene-symb	HH110_05645	2	JABBXB010000002	OmpA family protein [Stenotrophomonas sp. SAM-B]
HH110_05650	NWF32525	null-gene-symb	HH110_05650	2	JABBXB010000002	fasciclin domain-containing protein [Stenotrophomonas sp. SAM-B]
HH110_05655	NWF32526	null-gene-symb	HH110_05655	2	JABBXB010000002	OsmC family protein [Stenotrophomonas sp. SAM-B]
HH110_05660	NWF32527	null-gene-symb	HH110_05660	2	JABBXB010000002	hypothetical protein HH110_05660 [Stenotrophomonas sp. SAM-B]
HH110_05665	NWF32528	null-gene-symb	HH110_05665	2	JABBXB010000002	AraC family transcriptional regulator [Stenotrophomonas sp. SAM-B]
HH110_05670	NWF32529	null-gene-symb	HH110_05670	2	JABBXB010000002	response regulator transcription factor [Stenotrophomonas sp. SAM-B]
HH110_05675	NWF32530	null-gene-symb	HH110_05675	2	JABBXB010000002	response regulator transcription factor [Stenotrophomonas sp. SAM-B]
HH110_05680	NWF32531	null-gene-symb	HH110_05680	2	JABBXB010000002	DUF4136 domain-containing protein [Stenotrophomonas sp. SAM-B]
HH110_05685	NWF32532	null-gene-symb	HH110_05685	2	JABBXB010000002	DUF885 domain-containing protein [Stenotrophomonas sp. SAM-B]
HH110_05690	NWF32533	null-gene-symb	HH110_05690	2	JABBXB010000002	DUF1851 domain-containing protein [Stenotrophomonas sp. SAM-B]
HH110_05695	NWF32534	null-gene-symb	HH110_05695	2	JABBXB010000002	FAD-binding oxidoreductase [Stenotrophomonas sp. SAM-B]
HH110_05700	NWF32535	null-gene-symb	HH110_05700	2	JABBXB010000002	ATP-dependent helicase [Stenotrophomonas sp. SAM-B]
HH110_05705	NWF32536	null-gene-symb	HH110_05705	2	JABBXB010000002	alkene reductase [Stenotrophomonas sp. SAM-B]
HH110_05710	NWF32537	null-gene-symb	HH110_05710	2	JABBXB010000002	LysR family transcriptional regulator [Stenotrophomonas sp. SAM-B]
HH110_05715	NWF32538	null-gene-symb	HH110_05715	2	JABBXB010000002	alpha/beta hydrolase [Stenotrophomonas sp. SAM-B]
HH110_05720	NWF32539	null-gene-symb	HH110_05720	2	JABBXB010000002	hypothetical protein HH110_05720 [Stenotrophomonas sp. SAM-B]
HH110_05725	NWF32540	null-gene-symb	HH110_05725	2	JABBXB010000002	sorbosone dehydrogenase family protein [Stenotrophomonas sp. SAM-B]
HH110_05730	NWF32541	null-gene-symb	HH110_05730	2	JABBXB010000002	copper-translocating P-type ATPase [Stenotrophomonas sp. SAM-B]
HH110_05735	NWF32542	cueR	HH110_05735	2	JABBXB010000002	Cu(I)-responsive transcriptional regulator [Stenotrophomonas sp. SAM-B]
HH110_05740	NWF32543	null-gene-symb	HH110_05740	2	JABBXB010000002	type 1 glutamine amidotransferase domain-containing protein [Stenotrophomonas sp. SAM-B]
HH110_05745	NWF32544	null-gene-symb	HH110_05745	2	JABBXB010000002	TetR/AcrR family transcriptional regulator [Stenotrophomonas sp. SAM-B]
HH110_05750	NWF32545	null-gene-symb	HH110_05750	2	JABBXB010000002	efflux transporter outer membrane subunit [Stenotrophomonas sp. SAM-B]
HH110_05755	NWF32546	null-gene-symb	HH110_05755	2	JABBXB010000002	HlyD family secretion protein [Stenotrophomonas sp. SAM-B]
HH110_05760	NWF32547	null-gene-symb	HH110_05760	2	JABBXB010000002	DUF2955 domain-containing protein [Stenotrophomonas sp. SAM-B]
HH110_05765	NWF32548	null-gene-symb	HH110_05765	2	JABBXB010000002	hypothetical protein HH110_05765 [Stenotrophomonas sp. SAM-B]
HH110_05770	NWF32549	null-gene-symb	HH110_05770	2	JABBXB010000002	hypothetical protein HH110_05770 [Stenotrophomonas sp. SAM-B]
HH110_05775	NWF32550	null-gene-symb	HH110_05775	2	JABBXB010000002	PLP-dependent aminotransferase family protein [Stenotrophomonas sp. SAM-B]
HH110_05780	NWF32551	cyoA	HH110_05780	2	JABBXB010000002	ubiquinol oxidase subunit II [Stenotrophomonas sp. SAM-B]
HH110_05785	NWF32552	cyoB	HH110_05785	2	JABBXB010000002	cytochrome o ubiquinol oxidase subunit I [Stenotrophomonas sp. SAM-B]
HH110_05790	NWF32553	cyoC	HH110_05790	2	JABBXB010000002	cytochrome o ubiquinol oxidase subunit III [Stenotrophomonas sp. SAM-B]
HH110_05795	NWF32554	cyoD	HH110_05795	2	JABBXB010000002	cytochrome o ubiquinol oxidase subunit IV [Stenotrophomonas sp. SAM-B]
HH110_05800	NWF32555	null-gene-symb	HH110_05800	2	JABBXB010000002	copper chaperone PCu(A)C [Stenotrophomonas sp. SAM-B]
HH110_05805	NWF32556	null-gene-symb	HH110_05805	2	JABBXB010000002	SCO family protein [Stenotrophomonas sp. SAM-B]
HH110_05810	NWF32557	null-gene-symb	HH110_05810	2	JABBXB010000002	MFS transporter [Stenotrophomonas sp. SAM-B]
HH110_05815	NWF32558	null-gene-symb	HH110_05815	2	JABBXB010000002	class I SAM-dependent methyltransferase [Stenotrophomonas sp. SAM-B]
HH110_05820	NWF32559	null-gene-symb	HH110_05820	2	JABBXB010000002	Nramp family divalent metal transporter [Stenotrophomonas sp. SAM-B]
HH110_05825	NWF32560	null-gene-symb	HH110_05825	2	JABBXB010000002	hypothetical protein HH110_05825 [Stenotrophomonas sp. SAM-B]
HH110_05830	NWF32561	null-gene-symb	HH110_05830	2	JABBXB010000002	zinc-binding dehydrogenase [Stenotrophomonas sp. SAM-B]
HH110_05835	NWF32562	null-gene-symb	HH110_05835	2	JABBXB010000002	cupin domain-containing protein [Stenotrophomonas sp. SAM-B]
HH110_05840	NWF32563	null-gene-symb	HH110_05840	2	JABBXB010000002	SDR family oxidoreductase [Stenotrophomonas sp. SAM-B]
HH110_05845	NWF32564	null-gene-symb	HH110_05845	2	JABBXB010000002	M14 family metallocarboxypeptidase [Stenotrophomonas sp. SAM-B]
HH110_05850	NWF32565	bcr/cflA	HH110_05850	2	JABBXB010000002	CmlA/FloR family chloramphenicol efflux MFS transporter [Stenotrophomonas sp. SAM-B]
HH110_05855	NWF32566	null-gene-symb	HH110_05855	2	JABBXB010000002	LysR family transcriptional regulator [Stenotrophomonas sp. SAM-B]
HH110_05860	NWF32567	null-gene-symb	HH110_05860	2	JABBXB010000002	multidrug efflux SMR transporter [Stenotrophomonas sp. SAM-B]
HH110_05865	NWF32568	null-gene-symb	HH110_05865	2	JABBXB010000002	multidrug efflux SMR transporter [Stenotrophomonas sp. SAM-B]
HH110_05870	NWF32569	null-gene-symb	HH110_05870	2	JABBXB010000002	isocitrate lyase/phosphoenolpyruvate mutase family protein [Stenotrophomonas sp. SAM-B]
HH110_05875	NWF32570	null-gene-symb	HH110_05875	2	JABBXB010000002	MFS transporter [Stenotrophomonas sp. SAM-B]
HH110_05880	NWF32571	null-gene-symb	HH110_05880	2	JABBXB010000002	DeoR/GlpR transcriptional regulator [Stenotrophomonas sp. SAM-B]
HH110_05885	NWF32572	null-gene-symb	HH110_05885	2	JABBXB010000002	LysR family transcriptional regulator [Stenotrophomonas sp. SAM-B]
HH110_05890	NWF32573	null-gene-symb	HH110_05890	2	JABBXB010000002	SDR family oxidoreductase [Stenotrophomonas sp. SAM-B]
HH110_05895	NWF32574	null-gene-symb	HH110_05895	2	JABBXB010000002	DUF3817 domain-containing protein [Stenotrophomonas sp. SAM-B]
HH110_05900	NWF32575	null-gene-symb	HH110_05900	2	JABBXB010000002	thioredoxin family protein [Stenotrophomonas sp. SAM-B]
HH110_05905	NWF32576	null-gene-symb	HH110_05905	2	JABBXB010000002	flavodoxin [Stenotrophomonas sp. SAM-B]
HH110_05910	NWF32577	null-gene-symb	HH110_05910	2	JABBXB010000002	ribonucleotide-diphosphate reductase subunit beta [Stenotrophomonas sp. SAM-B]
HH110_05915	NWF32578	null-gene-symb	HH110_05915	2	JABBXB010000002	ribonucleoside-diphosphate reductase subunit alpha [Stenotrophomonas sp. SAM-B]
HH110_05920	NWF32579	null-gene-symb	HH110_05920	2	JABBXB010000002	MFS transporter [Stenotrophomonas sp. SAM-B]
HH110_05925	NWF32580	null-gene-symb	HH110_05925	2	JABBXB010000002	isochorismate synthase [Stenotrophomonas sp. SAM-B]
HH110_05930	NWF32581	null-gene-symb	HH110_05930	2	JABBXB010000002	AMP-binding protein [Stenotrophomonas sp. SAM-B]
HH110_05935	NWF32582	null-gene-symb	HH110_05935	2	JABBXB010000002	isochorismatase family protein [Stenotrophomonas sp. SAM-B]
HH110_05940	NWF32583	null-gene-symb	HH110_05940	2	JABBXB010000002	phosphopantetheine-binding protein [Stenotrophomonas sp. SAM-B]
HH110_05945	NWF32584	null-gene-symb	HH110_05945	2	JABBXB010000002	amino acid adenylation domain-containing protein [Stenotrophomonas sp. SAM-B]
HH110_05950	NWF32585	null-gene-symb	HH110_05950	2	JABBXB010000002	2,3-dihydro-2,3-dihydroxybenzoate dehydrogenase [Stenotrophomonas sp. SAM-B]
HH110_05955	NWF32586	null-gene-symb	HH110_05955	2	JABBXB010000002	transposase [Stenotrophomonas sp. SAM-B]
HH110_05960	NWF32587	null-gene-symb	HH110_05960	2	JABBXB010000002	autotransporter outer membrane beta-barrel domain-containing protein [Stenotrophomonas sp. SAM-B]
HH110_05965	NWF32588	null-gene-symb	HH110_05965	2	JABBXB010000002	hypothetical protein HH110_05965 [Stenotrophomonas sp. SAM-B]
HH110_05970	NWF32589	null-gene-symb	HH110_05970	2	JABBXB010000002	autotransporter outer membrane beta-barrel domain-containing protein [Stenotrophomonas sp. SAM-B]
HH110_05975	NWF32590	null-gene-symb	HH110_05975	2	JABBXB010000002	hypothetical protein HH110_05975, partial [Stenotrophomonas sp. SAM-B]
HH110_05980	NWF32591	null-gene-symb	HH110_05980	2	JABBXB010000002	autotransporter outer membrane beta-barrel domain-containing protein, partial [Stenotrophomonas sp. SAM-B]
HH110_05985	NWF32592	null-gene-symb	HH110_05985	2	JABBXB010000002	autotransporter outer membrane beta-barrel domain-containing protein [Stenotrophomonas sp. SAM-B]
HH110_05990	NWF32593	null-gene-symb	HH110_05990	2	JABBXB010000002	autotransporter outer membrane beta-barrel domain-containing protein [Stenotrophomonas sp. SAM-B]
HH110_05995	NWF32594	null-gene-symb	HH110_05995	2	JABBXB010000002	response regulator transcription factor [Stenotrophomonas sp. SAM-B]
HH110_06000	NWF32595	null-gene-symb	HH110_06000	2	JABBXB010000002	fimbrial protein [Stenotrophomonas sp. SAM-B]
HH110_06005	NWF32596	null-gene-symb	HH110_06005	2	JABBXB010000002	usher protein [Stenotrophomonas sp. SAM-B]
HH110_06010	NWF32597	null-gene-symb	HH110_06010	2	JABBXB010000002	pilin protein [Stenotrophomonas sp. SAM-B]
HH110_06015	NWF32598	tcfA	HH110_06015	2	JABBXB010000002	fimbrial protein TcfA [Stenotrophomonas sp. SAM-B]
HH110_06020	NWF32599	null-gene-symb	HH110_06020	2	JABBXB010000002	hypothetical protein HH110_06020 [Stenotrophomonas sp. SAM-B]
HH110_06025	NWF32600	null-gene-symb	HH110_06025	2	JABBXB010000002	two-component sensor histidine kinase [Stenotrophomonas sp. SAM-B]
HH110_06030	NWF32601	null-gene-symb	HH110_06030	2	JABBXB010000002	response regulator [Stenotrophomonas sp. SAM-B]
HH110_06035	NWF32602	null-gene-symb	HH110_06035	2	JABBXB010000002	porin family protein [Stenotrophomonas sp. SAM-B]
HH110_06040	NWF32603	null-gene-symb	HH110_06040	2	JABBXB010000002	asparagine synthetase B [Stenotrophomonas sp. SAM-B]
HH110_06045	NWF32604	null-gene-symb	HH110_06045	2	JABBXB010000002	hypothetical protein HH110_06045 [Stenotrophomonas sp. SAM-B]
HH110_06050	NWF32605	null-gene-symb	HH110_06050	2	JABBXB010000002	helix-turn-helix transcriptional regulator [Stenotrophomonas sp. SAM-B]
HH110_06055	NWF32606	null-gene-symb	HH110_06055	2	JABBXB010000002	TonB-dependent receptor [Stenotrophomonas sp. SAM-B]
HH110_06060	NWF32607	null-gene-symb	HH110_06060	2	JABBXB010000002	GNAT family N-acetyltransferase [Stenotrophomonas sp. SAM-B]
HH110_06065	NWF32608	null-gene-symb	HH110_06065	2	JABBXB010000002	acyltransferase [Stenotrophomonas sp. SAM-B]
HH110_06070	NWF32609	null-gene-symb	HH110_06070	2	JABBXB010000002	pilin [Stenotrophomonas sp. SAM-B]
HH110_06075	NWF32610	null-gene-symb	HH110_06075	2	JABBXB010000002	pilin [Stenotrophomonas sp. SAM-B]
HH110_06080	NWF32611	null-gene-symb	HH110_06080	2	JABBXB010000002	MATE family efflux transporter [Stenotrophomonas sp. SAM-B]
HH110_06085	NWF32612	null-gene-symb	HH110_06085	2	JABBXB010000002	transporter substrate-binding domain-containing protein [Stenotrophomonas sp. SAM-B]
HH110_06090	NWF32613	null-gene-symb	HH110_06090	2	JABBXB010000002	response regulator transcription factor [Stenotrophomonas sp. SAM-B]
HH110_06095	NWF32614	null-gene-symb	HH110_06095	2	JABBXB010000002	pilin [Stenotrophomonas sp. SAM-B]
HH110_06100	NWF32615	null-gene-symb	HH110_06100	2	JABBXB010000002	hypothetical protein HH110_06100 [Stenotrophomonas sp. SAM-B]
HH110_06105	NWF32616	null-gene-symb	HH110_06105	2	JABBXB010000002	GTP-binding protein [Stenotrophomonas sp. SAM-B]
HH110_06110	NWF32617	null-gene-symb	HH110_06110	2	JABBXB010000002	roadblock/LC7 domain-containing protein [Stenotrophomonas sp. SAM-B]
HH110_06115	NWF32618	null-gene-symb	HH110_06115	2	JABBXB010000002	hypothetical protein HH110_06115 [Stenotrophomonas sp. SAM-B]
HH110_06120	NWF32619	null-gene-symb	HH110_06120	2	JABBXB010000002	helix-turn-helix transcriptional regulator [Stenotrophomonas sp. SAM-B]
HH110_06125	NWF32620	null-gene-symb	HH110_06125	2	JABBXB010000002	hypothetical protein HH110_06125 [Stenotrophomonas sp. SAM-B]
HH110_06130	NWF32621	null-gene-symb	HH110_06130	2	JABBXB010000002	hypothetical protein HH110_06130 [Stenotrophomonas sp. SAM-B]
HH110_06135	NWF32622	null-gene-symb	HH110_06135	2	JABBXB010000002	transporter substrate-binding domain-containing protein [Stenotrophomonas sp. SAM-B]
HH110_06140	NWF32623	null-gene-symb	HH110_06140	2	JABBXB010000002	hypothetical protein HH110_06140 [Stenotrophomonas sp. SAM-B]
HH110_06145	NWF32624	null-gene-symb	HH110_06145	2	JABBXB010000002	thiol:disulfide interchange protein [Stenotrophomonas sp. SAM-B]
HH110_06160	NWF32625	null-gene-symb	HH110_06160	2	JABBXB010000002	hypothetical protein HH110_06160 [Stenotrophomonas sp. SAM-B]
HH110_06165	NWF32626	null-gene-symb	HH110_06165	2	JABBXB010000002	hypothetical protein HH110_06165 [Stenotrophomonas sp. SAM-B]
HH110_06170	NWF32627	null-gene-symb	HH110_06170	2	JABBXB010000002	DUF2894 domain-containing protein [Stenotrophomonas sp. SAM-B]
HH110_06175	NWF32628	null-gene-symb	HH110_06175	2	JABBXB010000002	OmpA family protein [Stenotrophomonas sp. SAM-B]
HH110_06180	NWF32629	null-gene-symb	HH110_06180	2	JABBXB010000002	DUF802 domain-containing protein [Stenotrophomonas sp. SAM-B]
HH110_06185	NWF32630	null-gene-symb	HH110_06185	2	JABBXB010000002	DUF3348 domain-containing protein [Stenotrophomonas sp. SAM-B]
HH110_06190	NWF32631	null-gene-symb	HH110_06190	2	JABBXB010000002	aldo/keto reductase [Stenotrophomonas sp. SAM-B]
HH110_06195	NWF32632	null-gene-symb	HH110_06195	2	JABBXB010000002	alpha/beta hydrolase [Stenotrophomonas sp. SAM-B]
HH110_06200	NWF32633	null-gene-symb	HH110_06200	2	JABBXB010000002	host attachment protein [Stenotrophomonas sp. SAM-B]
HH110_06205	NWF32634	null-gene-symb	HH110_06205	2	JABBXB010000002	thioredoxin family protein [Stenotrophomonas sp. SAM-B]
HH110_06210	NWF32635	proP	HH110_06210	2	JABBXB010000002	glycine betaine/L-proline transporter ProP [Stenotrophomonas sp. SAM-B]
HH110_06215	NWF32636	null-gene-symb	HH110_06215	2	JABBXB010000002	glycoside hydrolase family 92 protein [Stenotrophomonas sp. SAM-B]
HH110_06220	NWF32637	null-gene-symb	HH110_06220	2	JABBXB010000002	type II toxin-antitoxin system prevent-host-death family antitoxin [Stenotrophomonas sp. SAM-B]
HH110_06225	NWF32638	null-gene-symb	HH110_06225	2	JABBXB010000002	hypothetical protein HH110_06225 [Stenotrophomonas sp. SAM-B]
HH110_06230	NWF32639	null-gene-symb	HH110_06230	2	JABBXB010000002	amino acid transporter [Stenotrophomonas sp. SAM-B]
HH110_06235	NWF32640	null-gene-symb	HH110_06235	2	JABBXB010000002	LysR family transcriptional regulator ArgP [Stenotrophomonas sp. SAM-B]
HH110_06240	NWF32641	null-gene-symb	HH110_06240	2	JABBXB010000002	catalase family protein [Stenotrophomonas sp. SAM-B]
HH110_06245	NWF32642	null-gene-symb	HH110_06245	2	JABBXB010000002	ferritin-like domain-containing protein [Stenotrophomonas sp. SAM-B]
HH110_06250	NWF32643	null-gene-symb	HH110_06250	2	JABBXB010000002	M23 family metallopeptidase [Stenotrophomonas sp. SAM-B]
HH110_06255	NWF32644	null-gene-symb	HH110_06255	2	JABBXB010000002	DNA-3-methyladenine glycosylase [Stenotrophomonas sp. SAM-B]
HH110_06260	NWF32645	xth	HH110_06260	2	JABBXB010000002	exodeoxyribonuclease III [Stenotrophomonas sp. SAM-B]
HH110_06265	NWF32646	null-gene-symb	HH110_06265	2	JABBXB010000002	AraC family transcriptional regulator [Stenotrophomonas sp. SAM-B]
HH110_06270	NWF32647	null-gene-symb	HH110_06270	2	JABBXB010000002	sel1 repeat family protein [Stenotrophomonas sp. SAM-B]
HH110_06275	NWF32648	null-gene-symb	HH110_06275	2	JABBXB010000002	hypothetical protein HH110_06275 [Stenotrophomonas sp. SAM-B]
HH110_06280	NWF32649	null-gene-symb	HH110_06280	2	JABBXB010000002	MFS transporter [Stenotrophomonas sp. SAM-B]
HH110_06285	NWF32650	null-gene-symb	HH110_06285	2	JABBXB010000002	hypothetical protein HH110_06285 [Stenotrophomonas sp. SAM-B]
HH110_06290	NWF32651	null-gene-symb	HH110_06290	2	JABBXB010000002	hypothetical protein HH110_06290 [Stenotrophomonas sp. SAM-B]
HH110_06300	NWF32652	null-gene-symb	HH110_06300	2	JABBXB010000002	hypothetical protein HH110_06300 [Stenotrophomonas sp. SAM-B]
HH110_06305	NWF32653	null-gene-symb	HH110_06305	2	JABBXB010000002	sulfite exporter TauE/SafE family protein [Stenotrophomonas sp. SAM-B]
HH110_06310	NWF32654	pip	HH110_06310	2	JABBXB010000002	prolyl aminopeptidase [Stenotrophomonas sp. SAM-B]
HH110_06315	NWF32655	null-gene-symb	HH110_06315	2	JABBXB010000002	hypothetical protein HH110_06315 [Stenotrophomonas sp. SAM-B]
HH110_06320	NWF32656	null-gene-symb	HH110_06320	2	JABBXB010000002	TFIIB-type zinc ribbon-containing protein [Stenotrophomonas sp. SAM-B]
HH110_06325	NWF32657	null-gene-symb	HH110_06325	2	JABBXB010000002	SPFH domain-containing protein [Stenotrophomonas sp. SAM-B]
HH110_06330	NWF32658	null-gene-symb	HH110_06330	2	JABBXB010000002	sigma-70 family RNA polymerase sigma factor [Stenotrophomonas sp. SAM-B]
HH110_06335	NWF32659	null-gene-symb	HH110_06335	2	JABBXB010000002	transcriptional regulator [Stenotrophomonas sp. SAM-B]
HH110_06340	NWF32660	null-gene-symb	HH110_06340	2	JABBXB010000002	EAL domain-containing protein [Stenotrophomonas sp. SAM-B]
HH110_06345	NWF32661	null-gene-symb	HH110_06345	2	JABBXB010000002	SDR family oxidoreductase [Stenotrophomonas sp. SAM-B]
HH110_06350	NWF32662	null-gene-symb	HH110_06350	2	JABBXB010000002	sulfatase-like hydrolase/transferase [Stenotrophomonas sp. SAM-B]
HH110_06355	NWF32663	null-gene-symb	HH110_06355	2	JABBXB010000002	hypothetical protein HH110_06355 [Stenotrophomonas sp. SAM-B]
HH110_06360	NWF32664	null-gene-symb	HH110_06360	2	JABBXB010000002	hypothetical protein HH110_06360 [Stenotrophomonas sp. SAM-B]
HH110_06365	NWF32665	null-gene-symb	HH110_06365	2	JABBXB010000002	hypothetical protein HH110_06365 [Stenotrophomonas sp. SAM-B]
HH110_06370	NWF32666	null-gene-symb	HH110_06370	2	JABBXB010000002	GMC family oxidoreductase [Stenotrophomonas sp. SAM-B]
HH110_06375	NWF32667	null-gene-symb	HH110_06375	2	JABBXB010000002	c-type cytochrome [Stenotrophomonas sp. SAM-B]
HH110_06380	NWF32668	null-gene-symb	HH110_06380	2	JABBXB010000002	carbohydrate porin [Stenotrophomonas sp. SAM-B]
HH110_06385	NWF32669	null-gene-symb	HH110_06385	2	JABBXB010000002	hypothetical protein HH110_06385 [Stenotrophomonas sp. SAM-B]
HH110_06390	NWF32670	null-gene-symb	HH110_06390	2	JABBXB010000002	hypothetical protein HH110_06390 [Stenotrophomonas sp. SAM-B]
HH110_06395	NWF32671	null-gene-symb	HH110_06395	2	JABBXB010000002	hypothetical protein HH110_06395 [Stenotrophomonas sp. SAM-B]
HH110_06400	NWF32672	null-gene-symb	HH110_06400	2	JABBXB010000002	response regulator [Stenotrophomonas sp. SAM-B]
HH110_06405	NWF32673	null-gene-symb	HH110_06405	2	JABBXB010000002	YkgJ family cysteine cluster protein [Stenotrophomonas sp. SAM-B]
HH110_06410	NWF32674	null-gene-symb	HH110_06410	2	JABBXB010000002	ABC transporter permease [Stenotrophomonas sp. SAM-B]
HH110_06415	NWF32675	null-gene-symb	HH110_06415	2	JABBXB010000002	ABC transporter permease [Stenotrophomonas sp. SAM-B]
HH110_06420	NWF32676	null-gene-symb	HH110_06420	2	JABBXB010000002	HlyD family secretion protein [Stenotrophomonas sp. SAM-B]
HH110_06425	NWF32677	null-gene-symb	HH110_06425	2	JABBXB010000002	TolC family protein [Stenotrophomonas sp. SAM-B]
HH110_06430	NWF32678	null-gene-symb	HH110_06430	2	JABBXB010000002	cysteine hydrolase [Stenotrophomonas sp. SAM-B]
HH110_06435	NWF32679	null-gene-symb	HH110_06435	2	JABBXB010000002	MBL fold metallo-hydrolase [Stenotrophomonas sp. SAM-B]
HH110_06440	NWF32680	null-gene-symb	HH110_06440	2	JABBXB010000002	helix-turn-helix domain-containing protein [Stenotrophomonas sp. SAM-B]
HH110_06445	NWF32681	null-gene-symb	HH110_06445	2	JABBXB010000002	alpha/beta hydrolase [Stenotrophomonas sp. SAM-B]
HH110_06450	NWF32682	null-gene-symb	HH110_06450	2	JABBXB010000002	D-aminoacylase [Stenotrophomonas sp. SAM-B]
HH110_06455	NWF32683	null-gene-symb	HH110_06455	2	JABBXB010000002	serine hydrolase [Stenotrophomonas sp. SAM-B]
HH110_06460	NWF32684	null-gene-symb	HH110_06460	2	JABBXB010000002	dipeptide epimerase [Stenotrophomonas sp. SAM-B]
HH110_06465	NWF32685	null-gene-symb	HH110_06465	2	JABBXB010000002	TonB-dependent receptor [Stenotrophomonas sp. SAM-B]
HH110_06470	NWF32686	null-gene-symb	HH110_06470	2	JABBXB010000002	hypothetical protein HH110_06470 [Stenotrophomonas sp. SAM-B]
HH110_06475	NWF32687	null-gene-symb	HH110_06475	2	JABBXB010000002	LysR family transcriptional regulator [Stenotrophomonas sp. SAM-B]
HH110_06480	NWF32688	null-gene-symb	HH110_06480	2	JABBXB010000002	MFS transporter [Stenotrophomonas sp. SAM-B]
HH110_06485	NWF32689	null-gene-symb	HH110_06485	2	JABBXB010000002	peptidase M19 [Stenotrophomonas sp. SAM-B]
HH110_06490	NWF32690	null-gene-symb	HH110_06490	2	JABBXB010000002	hypothetical protein HH110_06490 [Stenotrophomonas sp. SAM-B]
HH110_06495	NWF32691	null-gene-symb	HH110_06495	2	JABBXB010000002	acetolactate synthase large subunit [Stenotrophomonas sp. SAM-B]
HH110_06500	NWF32692	null-gene-symb	HH110_06500	2	JABBXB010000002	aldehyde dehydrogenase family protein [Stenotrophomonas sp. SAM-B]
HH110_06505	NWF32693	null-gene-symb	HH110_06505	2	JABBXB010000002	DUF2268 domain-containing protein [Stenotrophomonas sp. SAM-B]
HH110_06510	NWF32694	null-gene-symb	HH110_06510	2	JABBXB010000002	DUF4865 family protein [Stenotrophomonas sp. SAM-B]
HH110_06515	NWF32695	null-gene-symb	HH110_06515	2	JABBXB010000002	tautomerase family protein [Stenotrophomonas sp. SAM-B]
HH110_06520	NWF32696	null-gene-symb	HH110_06520	2	JABBXB010000002	LysR family transcriptional regulator [Stenotrophomonas sp. SAM-B]
HH110_06525	NWF32697	null-gene-symb	HH110_06525	2	JABBXB010000002	fatty acid--CoA ligase [Stenotrophomonas sp. SAM-B]
HH110_06530	NWF32698	null-gene-symb	HH110_06530	2	JABBXB010000002	hydrogenase [Stenotrophomonas sp. SAM-B]
HH110_06535	NWF32699	null-gene-symb	HH110_06535	2	JABBXB010000002	response regulator transcription factor [Stenotrophomonas sp. SAM-B]
HH110_06540	NWF32700	null-gene-symb	HH110_06540	2	JABBXB010000002	regulator [Stenotrophomonas sp. SAM-B]
HH110_06545	NWF32701	null-gene-symb	HH110_06545	2	JABBXB010000002	MaoC family dehydratase [Stenotrophomonas sp. SAM-B]
HH110_06550	NWF32702	null-gene-symb	HH110_06550	2	JABBXB010000002	alpha/beta hydrolase [Stenotrophomonas sp. SAM-B]
HH110_06555	NWF32703	null-gene-symb	HH110_06555	2	JABBXB010000002	TonB-dependent receptor [Stenotrophomonas sp. SAM-B]
HH110_06560	NWF32704	null-gene-symb	HH110_06560	2	JABBXB010000002	GntP family permease [Stenotrophomonas sp. SAM-B]
HH110_06565	NWF32705	null-gene-symb	HH110_06565	2	JABBXB010000002	PHB depolymerase family esterase [Stenotrophomonas sp. SAM-B]
HH110_06570	NWF32706	null-gene-symb	HH110_06570	2	JABBXB010000002	beta-lactamase family protein [Stenotrophomonas sp. SAM-B]
HH110_06575	NWF32707	null-gene-symb	HH110_06575	2	JABBXB010000002	DUF1453 domain-containing protein [Stenotrophomonas sp. SAM-B]
HH110_06580	NWF32708	null-gene-symb	HH110_06580	2	JABBXB010000002	RcnB family protein [Stenotrophomonas sp. SAM-B]
HH110_06585	NWF32709	null-gene-symb	HH110_06585	2	JABBXB010000002	DUF2165 domain-containing protein [Stenotrophomonas sp. SAM-B]
HH110_06590	NWF32710	null-gene-symb	HH110_06590	2	JABBXB010000002	LysR family transcriptional regulator [Stenotrophomonas sp. SAM-B]
HH110_06595	NWF32711	null-gene-symb	HH110_06595	2	JABBXB010000002	alpha/beta hydrolase [Stenotrophomonas sp. SAM-B]
HH110_06600	NWF32712	null-gene-symb	HH110_06600	2	JABBXB010000002	MFS transporter [Stenotrophomonas sp. SAM-B]
HH110_06605	NWF32713	null-gene-symb	HH110_06605	2	JABBXB010000002	carboxymuconolactone decarboxylase family protein [Stenotrophomonas sp. SAM-B]
HH110_06615	NWF32714	null-gene-symb	HH110_06615	2	JABBXB010000002	hypothetical protein HH110_06615 [Stenotrophomonas sp. SAM-B]
HH110_06620	NWF32715	null-gene-symb	HH110_06620	2	JABBXB010000002	GNAT family N-acetyltransferase [Stenotrophomonas sp. SAM-B]
HH110_06625	NWF32716	null-gene-symb	HH110_06625	2	JABBXB010000002	substrate-binding domain-containing protein [Stenotrophomonas sp. SAM-B]
HH110_06630	NWF32717	null-gene-symb	HH110_06630	2	JABBXB010000002	TonB-dependent receptor [Stenotrophomonas sp. SAM-B]
HH110_06635	NWF32718	null-gene-symb	HH110_06635	2	JABBXB010000002	SapC family protein [Stenotrophomonas sp. SAM-B]
HH110_06640	NWF32719	null-gene-symb	HH110_06640	2	JABBXB010000002	cupin-like domain-containing protein [Stenotrophomonas sp. SAM-B]
HH110_06645	NWF32720	null-gene-symb	HH110_06645	2	JABBXB010000002	tryptophan 7-halogenase [Stenotrophomonas sp. SAM-B]
HH110_06650	NWF32721	xylB	HH110_06650	2	JABBXB010000002	xylulokinase [Stenotrophomonas sp. SAM-B]
HH110_06655	NWF32722	xylA	HH110_06655	2	JABBXB010000002	xylose isomerase [Stenotrophomonas sp. SAM-B]
HH110_06660	NWF32723	null-gene-symb	HH110_06660	2	JABBXB010000002	sugar porter family MFS transporter [Stenotrophomonas sp. SAM-B]
HH110_06665	NWF32724	null-gene-symb	HH110_06665	2	JABBXB010000002	glycoside hydrolase family 3 protein [Stenotrophomonas sp. SAM-B]
HH110_06670	NWF32725	null-gene-symb	HH110_06670	2	JABBXB010000002	substrate-binding domain-containing protein [Stenotrophomonas sp. SAM-B]
HH110_06675	NWF32726	null-gene-symb	HH110_06675	2	JABBXB010000002	alpha-glucuronidase [Stenotrophomonas sp. SAM-B]
HH110_06680	NWF32727	null-gene-symb	HH110_06680	2	JABBXB010000002	9-O-acetylesterase [Stenotrophomonas sp. SAM-B]
HH110_06685	NWF32728	null-gene-symb	HH110_06685	2	JABBXB010000002	glycoside hydrolase family 43 protein [Stenotrophomonas sp. SAM-B]
HH110_06690	NWF32729	null-gene-symb	HH110_06690	2	JABBXB010000002	glucan 1,4-alpha-glucosidase [Stenotrophomonas sp. SAM-B]
HH110_06695	NWF32730	null-gene-symb	HH110_06695	2	JABBXB010000002	family 43 glycosylhydrolase [Stenotrophomonas sp. SAM-B]
HH110_06700	NWF32731	null-gene-symb	HH110_06700	2	JABBXB010000002	aldose epimerase [Stenotrophomonas sp. SAM-B]
HH110_06705	NWF32732	null-gene-symb	HH110_06705	2	JABBXB010000002	DUF1214 domain-containing protein [Stenotrophomonas sp. SAM-B]
HH110_06710	NWF32733	null-gene-symb	HH110_06710	2	JABBXB010000002	hypothetical protein HH110_06710 [Stenotrophomonas sp. SAM-B]
HH110_06715	NWF32734	null-gene-symb	HH110_06715	2	JABBXB010000002	hypothetical protein HH110_06715 [Stenotrophomonas sp. SAM-B]
HH110_06720	NWF32735	null-gene-symb	HH110_06720	2	JABBXB010000002	DUF4145 domain-containing protein [Stenotrophomonas sp. SAM-B]
HH110_06730	NWF32736	null-gene-symb	HH110_06730	2	JABBXB010000002	adenylate/guanylate cyclase domain-containing protein [Stenotrophomonas sp. SAM-B]
HH110_06735	NWF32737	null-gene-symb	HH110_06735	2	JABBXB010000002	hypothetical protein HH110_06735 [Stenotrophomonas sp. SAM-B]
HH110_06740	NWF32738	null-gene-symb	HH110_06740	2	JABBXB010000002	hypothetical protein HH110_06740 [Stenotrophomonas sp. SAM-B]
HH110_06745	NWF32739	null-gene-symb	HH110_06745	2	JABBXB010000002	DUF1311 domain-containing protein [Stenotrophomonas sp. SAM-B]
HH110_06750	NWF32740	null-gene-symb	HH110_06750	2	JABBXB010000002	hypothetical protein HH110_06750 [Stenotrophomonas sp. SAM-B]
HH110_06755	NWF32741	null-gene-symb	HH110_06755	2	JABBXB010000002	hypothetical protein HH110_06755 [Stenotrophomonas sp. SAM-B]
HH110_06760	NWF32742	null-gene-symb	HH110_06760	2	JABBXB010000002	hypothetical protein HH110_06760 [Stenotrophomonas sp. SAM-B]
HH110_06765	NWF32743	null-gene-symb	HH110_06765	2	JABBXB010000002	hypothetical protein HH110_06765 [Stenotrophomonas sp. SAM-B]
HH110_06775	NWF32744	null-gene-symb	HH110_06775	2	JABBXB010000002	OBAP family protein [Stenotrophomonas sp. SAM-B]
HH110_06780	NWF32745	null-gene-symb	HH110_06780	2	JABBXB010000002	ferritin-like domain-containing protein [Stenotrophomonas sp. SAM-B]
HH110_06785	NWF32746	null-gene-symb	HH110_06785	2	JABBXB010000002	cysteine hydrolase [Stenotrophomonas sp. SAM-B]
HH110_06790	NWF32747	null-gene-symb	HH110_06790	2	JABBXB010000002	helix-turn-helix transcriptional regulator [Stenotrophomonas sp. SAM-B]
HH110_06795	NWF32748	fabF	HH110_06795	2	JABBXB010000002	beta-ketoacyl-ACP synthase II [Stenotrophomonas sp. SAM-B]
HH110_06800	NWF32749	null-gene-symb	HH110_06800	2	JABBXB010000002	efflux RND transporter permease subunit [Stenotrophomonas sp. SAM-B]
HH110_06805	NWF32750	null-gene-symb	HH110_06805	2	JABBXB010000002	efflux RND transporter periplasmic adaptor subunit [Stenotrophomonas sp. SAM-B]
HH110_06810	NWF32751	null-gene-symb	HH110_06810	2	JABBXB010000002	TetR/AcrR family transcriptional regulator [Stenotrophomonas sp. SAM-B]
HH110_06815	NWF32752	null-gene-symb	HH110_06815	2	JABBXB010000002	hypothetical protein HH110_06815 [Stenotrophomonas sp. SAM-B]
HH110_06820	NWF32753	null-gene-symb	HH110_06820	2	JABBXB010000002	Crp/Fnr family transcriptional regulator [Stenotrophomonas sp. SAM-B]
HH110_06825	NWF32754	null-gene-symb	HH110_06825	2	JABBXB010000002	TetR family transcriptional regulator [Stenotrophomonas sp. SAM-B]
HH110_06830	NWF32755	null-gene-symb	HH110_06830	2	JABBXB010000002	alkene reductase [Stenotrophomonas sp. SAM-B]
HH110_06835	NWF32756	null-gene-symb	HH110_06835	2	JABBXB010000002	SDR family oxidoreductase [Stenotrophomonas sp. SAM-B]
HH110_06840	NWF32757	null-gene-symb	HH110_06840	2	JABBXB010000002	NADP-dependent oxidoreductase [Stenotrophomonas sp. SAM-B]
HH110_06845	NWF32758	null-gene-symb	HH110_06845	2	JABBXB010000002	autotransporter domain-containing protein [Stenotrophomonas sp. SAM-B]
HH110_06850	NWF32759	null-gene-symb	HH110_06850	2	JABBXB010000002	hypothetical protein HH110_06850 [Stenotrophomonas sp. SAM-B]
HH110_06855	NWF32760	null-gene-symb	HH110_06855	2	JABBXB010000002	cyclic beta 1-2 glucan synthetase [Stenotrophomonas sp. SAM-B]
HH110_06860	NWF32761	null-gene-symb	HH110_06860	2	JABBXB010000002	hypothetical protein HH110_06860 [Stenotrophomonas sp. SAM-B]
HH110_06865	NWF32762	null-gene-symb	HH110_06865	2	JABBXB010000002	hypothetical protein HH110_06865 [Stenotrophomonas sp. SAM-B]
HH110_06870	NWF32763	null-gene-symb	HH110_06870	2	JABBXB010000002	thioredoxin family protein [Stenotrophomonas sp. SAM-B]
HH110_06875	NWF32764	null-gene-symb	HH110_06875	2	JABBXB010000002	M14 family metallocarboxypeptidase [Stenotrophomonas sp. SAM-B]
HH110_06880	NWF32765	fusA	HH110_06880	2	JABBXB010000002	elongation factor G [Stenotrophomonas sp. SAM-B]
HH110_06885	NWF32766	null-gene-symb	HH110_06885	2	JABBXB010000002	TonB-dependent siderophore receptor [Stenotrophomonas sp. SAM-B]
HH110_06890	NWF32767	null-gene-symb	HH110_06890	2	JABBXB010000002	heme ABC transporter ATP-binding protein [Stenotrophomonas sp. SAM-B]
HH110_06895	NWF32768	null-gene-symb	HH110_06895	2	JABBXB010000002	iron ABC transporter permease [Stenotrophomonas sp. SAM-B]
HH110_06900	NWF32769	null-gene-symb	HH110_06900	2	JABBXB010000002	ABC transporter substrate-binding protein [Stenotrophomonas sp. SAM-B]
HH110_06905	NWF32770	null-gene-symb	HH110_06905	2	JABBXB010000002	ATP-binding protein [Stenotrophomonas sp. SAM-B]
HH110_06910	NWF32771	null-gene-symb	HH110_06910	2	JABBXB010000002	alpha/beta hydrolase [Stenotrophomonas sp. SAM-B]
HH110_06915	NWF32772	null-gene-symb	HH110_06915	2	JABBXB010000002	hypothetical protein HH110_06915 [Stenotrophomonas sp. SAM-B]
HH110_06920	NWF32773	null-gene-symb	HH110_06920	2	JABBXB010000002	TetR/AcrR family transcriptional regulator [Stenotrophomonas sp. SAM-B]
HH110_06925	NWF32774	null-gene-symb	HH110_06925	2	JABBXB010000002	NAD(P)H-dependent oxidoreductase [Stenotrophomonas sp. SAM-B]
HH110_06930	NWF32775	null-gene-symb	HH110_06930	2	JABBXB010000002	amidohydrolase family protein [Stenotrophomonas sp. SAM-B]
HH110_06935	NWF32776	null-gene-symb	HH110_06935	2	JABBXB010000002	glutathione S-transferase family protein [Stenotrophomonas sp. SAM-B]
HH110_06940	NWF32777	null-gene-symb	HH110_06940	2	JABBXB010000002	WYL domain-containing protein [Stenotrophomonas sp. SAM-B]
HH110_06945	NWF32778	null-gene-symb	HH110_06945	2	JABBXB010000002	LysR family transcriptional regulator [Stenotrophomonas sp. SAM-B]
HH110_06950	NWF32779	null-gene-symb	HH110_06950	2	JABBXB010000002	hypothetical protein HH110_06950 [Stenotrophomonas sp. SAM-B]
HH110_06955	NWF32780	crcB	HH110_06955	2	JABBXB010000002	fluoride efflux transporter CrcB [Stenotrophomonas sp. SAM-B]
HH110_06960	NWF32781	null-gene-symb	HH110_06960	2	JABBXB010000002	replication-associated recombination protein A [Stenotrophomonas sp. SAM-B]
HH110_06965	NWF32782	lolA	HH110_06965	2	JABBXB010000002	outer membrane lipoprotein chaperone LolA [Stenotrophomonas sp. SAM-B]
HH110_06970	NWF32783	null-gene-symb	HH110_06970	2	JABBXB010000002	DUF3857 domain-containing protein [Stenotrophomonas sp. SAM-B]
HH110_06975	NWF32784	null-gene-symb	HH110_06975	2	JABBXB010000002	cell division protein FtsK [Stenotrophomonas sp. SAM-B]
HH110_06980	NWF32785	trxB	HH110_06980	2	JABBXB010000002	thioredoxin-disulfide reductase [Stenotrophomonas sp. SAM-B]
HH110_06990	NWF32786	null-gene-symb	HH110_06990	2	JABBXB010000002	hypothetical protein HH110_06990 [Stenotrophomonas sp. SAM-B]
HH110_06995	NWF32787	null-gene-symb	HH110_06995	2	JABBXB010000002	hypothetical protein HH110_06995 [Stenotrophomonas sp. SAM-B]
HH110_07000	NWF32788	null-gene-symb	HH110_07000	2	JABBXB010000002	hypothetical protein HH110_07000 [Stenotrophomonas sp. SAM-B]
HH110_07005	NWF32789	null-gene-symb	HH110_07005	2	JABBXB010000002	N-acetyltransferase [Stenotrophomonas sp. SAM-B]
HH110_07010	NWF32790	null-gene-symb	HH110_07010	2	JABBXB010000002	leucyl/phenylalanyl-tRNA--protein transferase [Stenotrophomonas sp. SAM-B]
HH110_07015	NWF32791	infA	HH110_07015	2	JABBXB010000002	translation initiation factor IF-1 [Stenotrophomonas sp. SAM-B]
HH110_07020	NWF32792	null-gene-symb	HH110_07020	2	JABBXB010000002	hypothetical protein HH110_07020 [Stenotrophomonas sp. SAM-B]
HH110_07025	NWF32793	clpA	HH110_07025	2	JABBXB010000002	ATP-dependent Clp protease ATP-binding subunit ClpA [Stenotrophomonas sp. SAM-B]
HH110_07030	NWF32794	null-gene-symb	HH110_07030	2	JABBXB010000002	hypothetical protein HH110_07030 [Stenotrophomonas sp. SAM-B]
HH110_07035	NWF32795	clpS	HH110_07035	2	JABBXB010000002	ATP-dependent Clp protease adapter ClpS [Stenotrophomonas sp. SAM-B]
HH110_07040	NWF32796	null-gene-symb	HH110_07040	2	JABBXB010000002	hypothetical protein HH110_07040 [Stenotrophomonas sp. SAM-B]
HH110_07045	NWF32797	null-gene-symb	HH110_07045	2	JABBXB010000002	NUDIX hydrolase [Stenotrophomonas sp. SAM-B]
HH110_07050	NWF32798	mnmA	HH110_07050	2	JABBXB010000002	tRNA 2-thiouridine(34) synthase MnmA [Stenotrophomonas sp. SAM-B]
HH110_07055	NWF32799	hflD	HH110_07055	2	JABBXB010000002	high frequency lysogenization protein HflD [Stenotrophomonas sp. SAM-B]
HH110_07060	NWF32800	null-gene-symb	HH110_07060	2	JABBXB010000002	chemotaxis protein [Stenotrophomonas sp. SAM-B]
HH110_07065	NWF32801	null-gene-symb	HH110_07065	2	JABBXB010000002	hypothetical protein HH110_07065 [Stenotrophomonas sp. SAM-B]
HH110_07070	NWF32802	null-gene-symb	HH110_07070	2	JABBXB010000002	hypothetical protein HH110_07070 [Stenotrophomonas sp. SAM-B]
HH110_07075	NWF32803	null-gene-symb	HH110_07075	2	JABBXB010000002	hypothetical protein HH110_07075 [Stenotrophomonas sp. SAM-B]
HH110_07080	NWF32804	null-gene-symb	HH110_07080	2	JABBXB010000002	EAL domain-containing protein [Stenotrophomonas sp. SAM-B]
HH110_07085	NWF32805	null-gene-symb	HH110_07085	2	JABBXB010000002	PAS domain S-box protein [Stenotrophomonas sp. SAM-B]
HH110_07090	NWF32806	null-gene-symb	HH110_07090	2	JABBXB010000002	EAL domain-containing protein [Stenotrophomonas sp. SAM-B]
HH110_07095	NWF32807	null-gene-symb	HH110_07095	2	JABBXB010000002	sensor histidine kinase [Stenotrophomonas sp. SAM-B]
HH110_07100	NWF32808	null-gene-symb	HH110_07100	2	JABBXB010000002	flagellar protein FlgN [Stenotrophomonas sp. SAM-B]
HH110_07105	NWF32809	flgM	HH110_07105	2	JABBXB010000002	flagellar biosynthesis anti-sigma factor FlgM [Stenotrophomonas sp. SAM-B]
HH110_07110	NWF32810	flgA	HH110_07110	2	JABBXB010000002	flagellar basal body P-ring formation protein FlgA [Stenotrophomonas sp. SAM-B]
HH110_07115	NWF32811	null-gene-symb	HH110_07115	2	JABBXB010000002	chemotaxis protein CheV [Stenotrophomonas sp. SAM-B]
HH110_07120	NWF32812	flgB	HH110_07120	2	JABBXB010000002	flagellar basal body rod protein FlgB [Stenotrophomonas sp. SAM-B]
HH110_07125	NWF32813	flgC	HH110_07125	2	JABBXB010000002	flagellar basal body rod protein FlgC [Stenotrophomonas sp. SAM-B]
HH110_07130	NWF32814	flgD	HH110_07130	2	JABBXB010000002	flagellar hook assembly protein FlgD [Stenotrophomonas sp. SAM-B]
HH110_07135	NWF32815	flgE	HH110_07135	2	JABBXB010000002	flagellar hook protein FlgE [Stenotrophomonas sp. SAM-B]
HH110_07140	NWF32816	null-gene-symb	HH110_07140	2	JABBXB010000002	flagellar basal body rod protein FlgF [Stenotrophomonas sp. SAM-B]
HH110_07145	NWF32817	flgG	HH110_07145	2	JABBXB010000002	flagellar basal-body rod protein FlgG [Stenotrophomonas sp. SAM-B]
HH110_07150	NWF32818	flgH	HH110_07150	2	JABBXB010000002	flagellar basal body L-ring protein FlgH [Stenotrophomonas sp. SAM-B]
HH110_07155	NWF32819	null-gene-symb	HH110_07155	2	JABBXB010000002	flagellar basal body P-ring protein FlgI [Stenotrophomonas sp. SAM-B]
HH110_07160	NWF32820	flgJ	HH110_07160	2	JABBXB010000002	flagellar assembly peptidoglycan hydrolase FlgJ [Stenotrophomonas sp. SAM-B]
HH110_07165	NWF32821	flgK	HH110_07165	2	JABBXB010000002	flagellar hook-associated protein FlgK [Stenotrophomonas sp. SAM-B]
HH110_07170	NWF32822	flgL	HH110_07170	2	JABBXB010000002	flagellar hook-associated protein FlgL [Stenotrophomonas sp. SAM-B]
HH110_07175	NWF32823	null-gene-symb	HH110_07175	2	JABBXB010000002	flagellin [Stenotrophomonas sp. SAM-B]
HH110_07180	NWF32824	null-gene-symb	HH110_07180	2	JABBXB010000002	flagellin [Stenotrophomonas sp. SAM-B]
HH110_07185	NWF32825	null-gene-symb	HH110_07185	2	JABBXB010000002	flagellin [Stenotrophomonas sp. SAM-B]
HH110_07190	NWF32826	null-gene-symb	HH110_07190	2	JABBXB010000002	flagellin [Stenotrophomonas sp. SAM-B]
HH110_07195	NWF32827	fliD	HH110_07195	2	JABBXB010000002	flagellar filament capping protein FliD [Stenotrophomonas sp. SAM-B]
HH110_07200	NWF32828	fliS	HH110_07200	2	JABBXB010000002	flagellar export chaperone FliS [Stenotrophomonas sp. SAM-B]
HH110_07205	NWF32829	null-gene-symb	HH110_07205	2	JABBXB010000002	hypothetical protein HH110_07205 [Stenotrophomonas sp. SAM-B]
HH110_07210	NWF32830	null-gene-symb	HH110_07210	2	JABBXB010000002	PilZ domain-containing protein [Stenotrophomonas sp. SAM-B]
HH110_07215	NWF32831	null-gene-symb	HH110_07215	2	JABBXB010000002	response regulator transcription factor [Stenotrophomonas sp. SAM-B]
HH110_07220	NWF32832	rpoN	HH110_07220	2	JABBXB010000002	RNA polymerase factor sigma-54 [Stenotrophomonas sp. SAM-B]
HH110_07225	NWF32833	null-gene-symb	HH110_07225	2	JABBXB010000002	response regulator transcription factor [Stenotrophomonas sp. SAM-B]
HH110_07230	NWF32834	null-gene-symb	HH110_07230	2	JABBXB010000002	sigma-54-dependent Fis family transcriptional regulator [Stenotrophomonas sp. SAM-B]
HH110_07235	NWF32835	fliE	HH110_07235	2	JABBXB010000002	flagellar hook-basal body complex protein FliE [Stenotrophomonas sp. SAM-B]
HH110_07240	NWF32836	fliF	HH110_07240	2	JABBXB010000002	flagellar M-ring protein FliF [Stenotrophomonas sp. SAM-B]
HH110_07245	NWF32837	fliG	HH110_07245	2	JABBXB010000002	flagellar motor switch protein FliG [Stenotrophomonas sp. SAM-B]
HH110_07250	NWF32838	null-gene-symb	HH110_07250	2	JABBXB010000002	flagellar assembly protein FliH [Stenotrophomonas sp. SAM-B]
HH110_07255	NWF32839	null-gene-symb	HH110_07255	2	JABBXB010000002	FliI/YscN family ATPase [Stenotrophomonas sp. SAM-B]
HH110_07260	NWF32840	fliJ	HH110_07260	2	JABBXB010000002	flagellar export protein FliJ [Stenotrophomonas sp. SAM-B]
HH110_07265	NWF32841	null-gene-symb	HH110_07265	2	JABBXB010000002	flagellar hook-length control protein FliK [Stenotrophomonas sp. SAM-B]
HH110_07270	NWF32842	null-gene-symb	HH110_07270	2	JABBXB010000002	flagellar basal body protein FliL [Stenotrophomonas sp. SAM-B]
HH110_07275	NWF32843	fliM	HH110_07275	2	JABBXB010000002	flagellar motor switch protein FliM [Stenotrophomonas sp. SAM-B]
HH110_07280	NWF32844	fliN	HH110_07280	2	JABBXB010000002	flagellar motor switch protein FliN [Stenotrophomonas sp. SAM-B]
HH110_07285	NWF32845	fliO	HH110_07285	2	JABBXB010000002	flagellar biosynthetic protein FliO [Stenotrophomonas sp. SAM-B]
HH110_07290	NWF32846	fliP	HH110_07290	2	JABBXB010000002	flagellar type III secretion system pore protein FliP [Stenotrophomonas sp. SAM-B]
HH110_07295	NWF32847	null-gene-symb	HH110_07295	2	JABBXB010000002	flagellar biosynthetic protein FliQ [Stenotrophomonas sp. SAM-B]
HH110_07300	NWF32848	fliR	HH110_07300	2	JABBXB010000002	flagellar biosynthetic protein FliR [Stenotrophomonas sp. SAM-B]
HH110_07305	NWF32849	null-gene-symb	HH110_07305	2	JABBXB010000002	EAL domain-containing protein [Stenotrophomonas sp. SAM-B]
HH110_07310	NWF32850	flhB	HH110_07310	2	JABBXB010000002	flagellar biosynthesis protein FlhB [Stenotrophomonas sp. SAM-B]
HH110_07315	NWF32851	flhA	HH110_07315	2	JABBXB010000002	flagellar biosynthesis protein FlhA [Stenotrophomonas sp. SAM-B]
HH110_07320	NWF32852	flhF	HH110_07320	2	JABBXB010000002	flagellar biosynthesis protein FlhF [Stenotrophomonas sp. SAM-B]
HH110_07325	NWF32853	null-gene-symb	HH110_07325	2	JABBXB010000002	MinD/ParA family protein [Stenotrophomonas sp. SAM-B]
HH110_07330	NWF32854	null-gene-symb	HH110_07330	2	JABBXB010000002	RNA polymerase sigma factor FliA [Stenotrophomonas sp. SAM-B]
HH110_07335	NWF32855	cheY	HH110_07335	2	JABBXB010000002	chemotaxis protein CheY [Stenotrophomonas sp. SAM-B]
HH110_07340	NWF32856	null-gene-symb	HH110_07340	2	JABBXB010000002	protein phosphatase CheZ [Stenotrophomonas sp. SAM-B]
HH110_07345	NWF32857	null-gene-symb	HH110_07345	2	JABBXB010000002	chemotaxis protein CheA [Stenotrophomonas sp. SAM-B]
HH110_07350	NWF32858	null-gene-symb	HH110_07350	2	JABBXB010000002	flagellar motor protein [Stenotrophomonas sp. SAM-B]
HH110_07355	NWF32859	motD	HH110_07355	2	JABBXB010000002	flagellar motor protein MotD [Stenotrophomonas sp. SAM-B]
HH110_07360	NWF32860	null-gene-symb	HH110_07360	2	JABBXB010000002	ParA family protein [Stenotrophomonas sp. SAM-B]
HH110_07365	NWF32861	null-gene-symb	HH110_07365	2	JABBXB010000002	chemotaxis protein CheW [Stenotrophomonas sp. SAM-B]
HH110_07370	NWF32862	null-gene-symb	HH110_07370	2	JABBXB010000002	STAS domain-containing protein [Stenotrophomonas sp. SAM-B]
HH110_07375	NWF32863	null-gene-symb	HH110_07375	2	JABBXB010000002	response regulator [Stenotrophomonas sp. SAM-B]
HH110_07380	NWF32864	null-gene-symb	HH110_07380	2	JABBXB010000002	chemotaxis protein CheA [Stenotrophomonas sp. SAM-B]
HH110_07385	NWF32865	null-gene-symb	HH110_07385	2	JABBXB010000002	HAMP domain-containing protein [Stenotrophomonas sp. SAM-B]
HH110_07390	NWF32866	null-gene-symb	HH110_07390	2	JABBXB010000002	pilus assembly protein PilZ [Stenotrophomonas sp. SAM-B]
HH110_07395	NWF32867	null-gene-symb	HH110_07395	2	JABBXB010000002	chemotaxis protein CheW [Stenotrophomonas sp. SAM-B]
HH110_07400	NWF32868	null-gene-symb	HH110_07400	2	JABBXB010000002	hypothetical protein HH110_07400 [Stenotrophomonas sp. SAM-B]
HH110_07405	NWF32869	null-gene-symb	HH110_07405	2	JABBXB010000002	HAMP domain-containing protein [Stenotrophomonas sp. SAM-B]
HH110_07410	NWF32870	null-gene-symb	HH110_07410	2	JABBXB010000002	HAMP domain-containing protein [Stenotrophomonas sp. SAM-B]
HH110_07415	NWF32871	null-gene-symb	HH110_07415	2	JABBXB010000002	chemotaxis protein CheR [Stenotrophomonas sp. SAM-B]
HH110_07420	NWF32872	cheD	HH110_07420	2	JABBXB010000002	chemoreceptor glutamine deamidase CheD [Stenotrophomonas sp. SAM-B]
HH110_07425	NWF32873	null-gene-symb	HH110_07425	2	JABBXB010000002	chemotaxis response regulator protein-glutamate methylesterase [Stenotrophomonas sp. SAM-B]
HH110_07430	NWF32874	null-gene-symb	HH110_07430	2	JABBXB010000002	amidohydrolase family protein [Stenotrophomonas sp. SAM-B]
HH110_07435	NWF32875	null-gene-symb	HH110_07435	2	JABBXB010000002	amidohydrolase [Stenotrophomonas sp. SAM-B]
HH110_07440	NWF32876	null-gene-symb	HH110_07440	2	JABBXB010000002	carbohydrate porin [Stenotrophomonas sp. SAM-B]
HH110_07445	NWF32877	dctA	HH110_07445	2	JABBXB010000002	C4-dicarboxylate transporter DctA [Stenotrophomonas sp. SAM-B]
HH110_07450	NWF32878	null-gene-symb	HH110_07450	2	JABBXB010000002	4-oxalomesaconate tautomerase [Stenotrophomonas sp. SAM-B]
HH110_07455	NWF32879	null-gene-symb	HH110_07455	2	JABBXB010000002	4-carboxy-4-hydroxy-2-oxoadipate aldolase/oxaloacetate decarboxylase [Stenotrophomonas sp. SAM-B]
HH110_07460	NWF32880	null-gene-symb	HH110_07460	2	JABBXB010000002	LysR family transcriptional regulator [Stenotrophomonas sp. SAM-B]
HH110_07465	NWF32881	acnB	HH110_07465	2	JABBXB010000002	bifunctional aconitate hydratase 2/2-methylisocitrate dehydratase [Stenotrophomonas sp. SAM-B]
HH110_07470	NWF32882	null-gene-symb	HH110_07470	2	JABBXB010000002	type II toxin-antitoxin system VapC family toxin [Stenotrophomonas sp. SAM-B]
HH110_07475	NWF32883	null-gene-symb	HH110_07475	2	JABBXB010000002	AbrB/MazE/SpoVT family DNA-binding domain-containing protein [Stenotrophomonas sp. SAM-B]
HH110_07480	NWF32884	acnA	HH110_07480	2	JABBXB010000002	aconitate hydratase AcnA [Stenotrophomonas sp. SAM-B]
HH110_07485	NWF32885	null-gene-symb	HH110_07485	2	JABBXB010000002	type II toxin-antitoxin system Phd/YefM family antitoxin [Stenotrophomonas sp. SAM-B]
HH110_07490	NWF32886	null-gene-symb	HH110_07490	2	JABBXB010000002	hypothetical protein HH110_07490 [Stenotrophomonas sp. SAM-B]
HH110_07495	NWF32887	null-gene-symb	HH110_07495	2	JABBXB010000002	long-chain fatty acid--CoA ligase [Stenotrophomonas sp. SAM-B]
HH110_07500	NWF32888	null-gene-symb	HH110_07500	2	JABBXB010000002	crotonase/enoyl-CoA hydratase family protein [Stenotrophomonas sp. SAM-B]
HH110_07505	NWF32889	null-gene-symb	HH110_07505	2	JABBXB010000002	response regulator [Stenotrophomonas sp. SAM-B]
HH110_07510	NWF32890	null-gene-symb	HH110_07510	2	JABBXB010000002	two-component system response regulator [Stenotrophomonas sp. SAM-B]
HH110_07515	NWF32891	lysS	HH110_07515	2	JABBXB010000002	lysine--tRNA ligase [Stenotrophomonas sp. SAM-B]
HH110_07520	NWF32892	prfB	HH110_07520	2	JABBXB010000002	peptide chain release factor 2 [Stenotrophomonas sp. SAM-B]
HH110_07525	NWF32893	null-gene-symb	HH110_07525	2	JABBXB010000002	M48 family metallopeptidase [Stenotrophomonas sp. SAM-B]
HH110_07530	NWF32894	null-gene-symb	HH110_07530	2	JABBXB010000002	LytTR family transcriptional regulator [Stenotrophomonas sp. SAM-B]
HH110_07535	NWF32895	null-gene-symb	HH110_07535	2	JABBXB010000002	acyltransferase [Stenotrophomonas sp. SAM-B]
HH110_07540	NWF32896	null-gene-symb	HH110_07540	2	JABBXB010000002	DUF2135 domain-containing protein [Stenotrophomonas sp. SAM-B]
HH110_07545	NWF32897	null-gene-symb	HH110_07545	2	JABBXB010000002	DUF1176 domain-containing protein [Stenotrophomonas sp. SAM-B]
HH110_07550	NWF32898	null-gene-symb	HH110_07550	2	JABBXB010000002	hypothetical protein HH110_07550 [Stenotrophomonas sp. SAM-B]
HH110_07555	NWF32899	recJ	HH110_07555	2	JABBXB010000002	single-stranded-DNA-specific exonuclease RecJ [Stenotrophomonas sp. SAM-B]
HH110_07560	NWF32900	null-gene-symb	HH110_07560	2	JABBXB010000002	phosphoglycerate mutase [Stenotrophomonas sp. SAM-B]
HH110_07565	NWF32901	greA	HH110_07565	2	JABBXB010000002	transcription elongation factor GreA [Stenotrophomonas sp. SAM-B]
HH110_07570	NWF32902	carB	HH110_07570	2	JABBXB010000002	carbamoyl-phosphate synthase large subunit [Stenotrophomonas sp. SAM-B]
HH110_07575	NWF32903	null-gene-symb	HH110_07575	2	JABBXB010000002	hypothetical protein HH110_07575 [Stenotrophomonas sp. SAM-B]
HH110_07580	NWF32904	carA	HH110_07580	2	JABBXB010000002	glutamine-hydrolyzing carbamoyl-phosphate synthase small subunit [Stenotrophomonas sp. SAM-B]
HH110_07585	NWF32905	null-gene-symb	HH110_07585	2	JABBXB010000002	4-hydroxy-tetrahydrodipicolinate reductase [Stenotrophomonas sp. SAM-B]
HH110_07590	NWF32906	null-gene-symb	HH110_07590	2	JABBXB010000002	MerR family transcriptional regulator [Stenotrophomonas sp. SAM-B]
HH110_07595	NWF32907	null-gene-symb	HH110_07595	2	JABBXB010000002	NAD(P)H-dependent oxidoreductase [Stenotrophomonas sp. SAM-B]
HH110_07600	NWF32908	null-gene-symb	HH110_07600	2	JABBXB010000002	hypothetical protein HH110_07600 [Stenotrophomonas sp. SAM-B]
HH110_07605	NWF32909	null-gene-symb	HH110_07605	2	JABBXB010000002	DUF4304 domain-containing protein [Stenotrophomonas sp. SAM-B]
HH110_07610	NWF32910	null-gene-symb	HH110_07610	2	JABBXB010000002	hypothetical protein HH110_07610 [Stenotrophomonas sp. SAM-B]
HH110_07615	NWF32911	null-gene-symb	HH110_07615	2	JABBXB010000002	ferrous iron transporter B [Stenotrophomonas sp. SAM-B]
HH110_07620	NWF32912	null-gene-symb	HH110_07620	2	JABBXB010000002	ferrous iron transport protein A [Stenotrophomonas sp. SAM-B]
HH110_07625	NWF32913	null-gene-symb	HH110_07625	2	JABBXB010000002	enoyl-CoA hydratase/isomerase family protein [Stenotrophomonas sp. SAM-B]
HH110_07630	NWF32914	null-gene-symb	HH110_07630	2	JABBXB010000002	hydroxymethylglutaryl-CoA lyase [Stenotrophomonas sp. SAM-B]
HH110_07635	NWF32915	null-gene-symb	HH110_07635	2	JABBXB010000002	EAL domain-containing protein [Stenotrophomonas sp. SAM-B]
HH110_07640	NWF32916	null-gene-symb	HH110_07640	2	JABBXB010000002	SDR family NAD(P)-dependent oxidoreductase [Stenotrophomonas sp. SAM-B]
HH110_07645	NWF32917	yeiP	HH110_07645	2	JABBXB010000002	elongation factor P-like protein YeiP [Stenotrophomonas sp. SAM-B]
HH110_07650	NWF32918	null-gene-symb	HH110_07650	2	JABBXB010000002	hypothetical protein HH110_07650 [Stenotrophomonas sp. SAM-B]
HH110_07655	NWF32919	null-gene-symb	HH110_07655	2	JABBXB010000002	hypothetical protein HH110_07655 [Stenotrophomonas sp. SAM-B]
HH110_07660	NWF32920	null-gene-symb	HH110_07660	2	JABBXB010000002	nuclear transport factor 2 family protein [Stenotrophomonas sp. SAM-B]
HH110_07665	NWF32921	null-gene-symb	HH110_07665	2	JABBXB010000002	response regulator transcription factor [Stenotrophomonas sp. SAM-B]
HH110_07670	NWF32922	null-gene-symb	HH110_07670	2	JABBXB010000002	HAMP domain-containing protein [Stenotrophomonas sp. SAM-B]
HH110_07675	NWF32923	null-gene-symb	HH110_07675	2	JABBXB010000002	DUF4105 domain-containing protein [Stenotrophomonas sp. SAM-B]
HH110_07680	NWF32924	null-gene-symb	HH110_07680	2	JABBXB010000002	DUF2388 domain-containing protein [Stenotrophomonas sp. SAM-B]
HH110_07685	NWF32925	null-gene-symb	HH110_07685	2	JABBXB010000002	FAD-binding oxidoreductase [Stenotrophomonas sp. SAM-B]
HH110_07690	NWF32926	serA	HH110_07690	2	JABBXB010000002	phosphoglycerate dehydrogenase [Stenotrophomonas sp. SAM-B]
HH110_07695	NWF32927	null-gene-symb	HH110_07695	2	JABBXB010000002	NUDIX hydrolase [Stenotrophomonas sp. SAM-B]
HH110_07700	NWF32928	null-gene-symb	HH110_07700	2	JABBXB010000002	amino acid permease [Stenotrophomonas sp. SAM-B]
HH110_07705	NWF32929	null-gene-symb	HH110_07705	2	JABBXB010000002	amino acid permease [Stenotrophomonas sp. SAM-B]
HH110_07710	NWF32930	null-gene-symb	HH110_07710	3	JABBXB010000003	adenylosuccinate synthase [Stenotrophomonas sp. SAM-B]
HH110_07715	NWF32931	null-gene-symb	HH110_07715	3	JABBXB010000003	hypothetical protein HH110_07715 [Stenotrophomonas sp. SAM-B]
HH110_07720	NWF32932	null-gene-symb	HH110_07720	3	JABBXB010000003	hypothetical protein HH110_07720 [Stenotrophomonas sp. SAM-B]
HH110_07725	NWF32933	null-gene-symb	HH110_07725	3	JABBXB010000003	M23 family metallopeptidase [Stenotrophomonas sp. SAM-B]
HH110_07730	NWF32934	null-gene-symb	HH110_07730	3	JABBXB010000003	murein L,D-transpeptidase [Stenotrophomonas sp. SAM-B]
HH110_07735	NWF32935	null-gene-symb	HH110_07735	3	JABBXB010000003	HAMP domain-containing protein [Stenotrophomonas sp. SAM-B]
HH110_07740	NWF32936	null-gene-symb	HH110_07740	3	JABBXB010000003	serine protein kinase RIO [Stenotrophomonas sp. SAM-B]
HH110_07745	NWF32937	null-gene-symb	HH110_07745	3	JABBXB010000003	type 1 glutamine amidotransferase domain-containing protein [Stenotrophomonas sp. SAM-B]
HH110_07750	NWF32938	null-gene-symb	HH110_07750	3	JABBXB010000003	response regulator transcription factor [Stenotrophomonas sp. SAM-B]
HH110_07755	NWF32939	null-gene-symb	HH110_07755	3	JABBXB010000003	HAMP domain-containing histidine kinase [Stenotrophomonas sp. SAM-B]
HH110_07760	NWF32940	null-gene-symb	HH110_07760	3	JABBXB010000003	hypothetical protein HH110_07760 [Stenotrophomonas sp. SAM-B]
HH110_07765	NWF32941	null-gene-symb	HH110_07765	3	JABBXB010000003	catalase [Stenotrophomonas sp. SAM-B]
HH110_07770	NWF32942	null-gene-symb	HH110_07770	3	JABBXB010000003	AraC family transcriptional regulator [Stenotrophomonas sp. SAM-B]
HH110_07775	NWF32943	null-gene-symb	HH110_07775	3	JABBXB010000003	amino acid permease [Stenotrophomonas sp. SAM-B]
HH110_07780	NWF32944	gcvP	HH110_07780	3	JABBXB010000003	aminomethyl-transferring glycine dehydrogenase [Stenotrophomonas sp. SAM-B]
HH110_07785	NWF32945	null-gene-symb	HH110_07785	3	JABBXB010000003	multidrug effflux MFS transporter [Stenotrophomonas sp. SAM-B]
HH110_07790	NWF32946	null-gene-symb	HH110_07790	3	JABBXB010000003	hypothetical protein HH110_07790 [Stenotrophomonas sp. SAM-B]
HH110_07795	NWF32947	null-gene-symb	HH110_07795	3	JABBXB010000003	M2 family metallopeptidase [Stenotrophomonas sp. SAM-B]
HH110_07800	NWF32948	null-gene-symb	HH110_07800	3	JABBXB010000003	phosphoethanolamine transferase [Stenotrophomonas sp. SAM-B]
HH110_07805	NWF32949	null-gene-symb	HH110_07805	3	JABBXB010000003	phosphatase PAP2 family protein [Stenotrophomonas sp. SAM-B]
HH110_07810	NWF32950	null-gene-symb	HH110_07810	3	JABBXB010000003	glycosyltransferase family 39 protein [Stenotrophomonas sp. SAM-B]
HH110_07815	NWF32951	null-gene-symb	HH110_07815	3	JABBXB010000003	response regulator transcription factor [Stenotrophomonas sp. SAM-B]
HH110_07820	NWF32952	null-gene-symb	HH110_07820	3	JABBXB010000003	HAMP domain-containing histidine kinase [Stenotrophomonas sp. SAM-B]
HH110_07825	NWF32953	null-gene-symb	HH110_07825	3	JABBXB010000003	DUF819 family protein [Stenotrophomonas sp. SAM-B]
HH110_07830	NWF32954	null-gene-symb	HH110_07830	3	JABBXB010000003	dihydrofolate reductase [Stenotrophomonas sp. SAM-B]
HH110_07835	NWF32955	null-gene-symb	HH110_07835	3	JABBXB010000003	putative selenoprotein [Stenotrophomonas sp. SAM-B]
HH110_07840	NWF32956	null-gene-symb	HH110_07840	3	JABBXB010000003	carbon starvation protein A [Stenotrophomonas sp. SAM-B]
HH110_07845	NWF32957	null-gene-symb	HH110_07845	3	JABBXB010000003	pirin family protein [Stenotrophomonas sp. SAM-B]
HH110_07850	NWF32958	null-gene-symb	HH110_07850	3	JABBXB010000003	hypothetical protein HH110_07850 [Stenotrophomonas sp. SAM-B]
HH110_07855	NWF32959	aqpZ	HH110_07855	3	JABBXB010000003	aquaporin Z [Stenotrophomonas sp. SAM-B]
HH110_07860	NWF32960	null-gene-symb	HH110_07860	3	JABBXB010000003	pirin family protein [Stenotrophomonas sp. SAM-B]
HH110_07865	NWF32961	null-gene-symb	HH110_07865	3	JABBXB010000003	3-hydroxyacyl-CoA dehydrogenase [Stenotrophomonas sp. SAM-B]
HH110_07870	NWF32962	rpoE	HH110_07870	3	JABBXB010000003	RNA polymerase sigma factor RpoE [Stenotrophomonas sp. SAM-B]
HH110_07875	NWF32963	null-gene-symb	HH110_07875	3	JABBXB010000003	sigma-E factor negative regulatory protein [Stenotrophomonas sp. SAM-B]
HH110_07880	NWF32964	null-gene-symb	HH110_07880	3	JABBXB010000003	DegQ family serine endoprotease [Stenotrophomonas sp. SAM-B]
HH110_07885	NWF32965	lepA	HH110_07885	3	JABBXB010000003	elongation factor 4 [Stenotrophomonas sp. SAM-B]
HH110_07890	NWF32966	lepB	HH110_07890	3	JABBXB010000003	signal peptidase I [Stenotrophomonas sp. SAM-B]
HH110_07895	NWF32967	null-gene-symb	HH110_07895	3	JABBXB010000003	DUF4845 domain-containing protein [Stenotrophomonas sp. SAM-B]
HH110_07900	NWF32968	rnc	HH110_07900	3	JABBXB010000003	ribonuclease III [Stenotrophomonas sp. SAM-B]
HH110_07905	NWF32969	null-gene-symb	HH110_07905	3	JABBXB010000003	GTPase Era [Stenotrophomonas sp. SAM-B]
HH110_07910	NWF32970	recO	HH110_07910	3	JABBXB010000003	DNA repair protein RecO [Stenotrophomonas sp. SAM-B]
HH110_07915	NWF32971	null-gene-symb	HH110_07915	3	JABBXB010000003	response regulator [Stenotrophomonas sp. SAM-B]
HH110_07920	NWF32972	rlmD	HH110_07920	3	JABBXB010000003	23S rRNA (uracil(1939)-C(5))-methyltransferase RlmD [Stenotrophomonas sp. SAM-B]
HH110_07925	NWF32973	null-gene-symb	HH110_07925	3	JABBXB010000003	hypothetical protein HH110_07925 [Stenotrophomonas sp. SAM-B]
HH110_07930	NWF32974	null-gene-symb	HH110_07930	3	JABBXB010000003	CYTH domain-containing protein [Stenotrophomonas sp. SAM-B]
HH110_07935	NWF32975	null-gene-symb	HH110_07935	3	JABBXB010000003	DsbA family oxidoreductase [Stenotrophomonas sp. SAM-B]
HH110_07940	NWF32976	nagZ	HH110_07940	3	JABBXB010000003	beta-N-acetylhexosaminidase [Stenotrophomonas sp. SAM-B]
HH110_07945	NWF32977	null-gene-symb	HH110_07945	3	JABBXB010000003	hypoxanthine-guanine phosphoribosyltransferase [Stenotrophomonas sp. SAM-B]
HH110_07950	NWF32978	null-gene-symb	HH110_07950	3	JABBXB010000003	S-methyl-5'-thioinosine phosphorylase [Stenotrophomonas sp. SAM-B]
HH110_07955	NWF32979	null-gene-symb	HH110_07955	3	JABBXB010000003	cold-shock protein [Stenotrophomonas sp. SAM-B]
HH110_07960	NWF32980	null-gene-symb	HH110_07960	3	JABBXB010000003	FAD-dependent monooxygenase [Stenotrophomonas sp. SAM-B]
HH110_07965	NWF32981	null-gene-symb	HH110_07965	3	JABBXB010000003	hypothetical protein HH110_07965 [Stenotrophomonas sp. SAM-B]
HH110_07970	NWF32982	pdeM	HH110_07970	3	JABBXB010000003	ligase-associated DNA damage response endonuclease PdeM [Stenotrophomonas sp. SAM-B]
HH110_07975	NWF32983	null-gene-symb	HH110_07975	3	JABBXB010000003	ligase-associated DNA damage response DEXH box helicase [Stenotrophomonas sp. SAM-B]
HH110_07980	NWF32984	null-gene-symb	HH110_07980	3	JABBXB010000003	ATP-dependent DNA ligase [Stenotrophomonas sp. SAM-B]
HH110_07985	NWF32985	null-gene-symb	HH110_07985	3	JABBXB010000003	ligase-associated DNA damage response exonuclease [Stenotrophomonas sp. SAM-B]
HH110_07990	NWF32986	null-gene-symb	HH110_07990	3	JABBXB010000003	isovaleryl-CoA dehydrogenase [Stenotrophomonas sp. SAM-B]
HH110_07995	NWF32987	null-gene-symb	HH110_07995	3	JABBXB010000003	hypothetical protein HH110_07995 [Stenotrophomonas sp. SAM-B]
HH110_08000	NWF32988	null-gene-symb	HH110_08000	3	JABBXB010000003	hypothetical protein HH110_08000 [Stenotrophomonas sp. SAM-B]
HH110_08005	NWF32989	null-gene-symb	HH110_08005	3	JABBXB010000003	thiolase family protein [Stenotrophomonas sp. SAM-B]
HH110_08010	NWF32990	null-gene-symb	HH110_08010	3	JABBXB010000003	S8 family serine peptidase [Stenotrophomonas sp. SAM-B]
HH110_08015	NWF32991	null-gene-symb	HH110_08015	3	JABBXB010000003	Glu/Leu/Phe/Val dehydrogenase [Stenotrophomonas sp. SAM-B]
HH110_08020	NWF32992	null-gene-symb	HH110_08020	3	JABBXB010000003	HDOD domain-containing protein [Stenotrophomonas sp. SAM-B]
HH110_08025	NWF32993	null-gene-symb	HH110_08025	3	JABBXB010000003	phospholipase D family protein [Stenotrophomonas sp. SAM-B]
HH110_08030	NWF32994	null-gene-symb	HH110_08030	3	JABBXB010000003	RNA-binding protein [Stenotrophomonas sp. SAM-B]
HH110_08035	NWF32995	null-gene-symb	HH110_08035	3	JABBXB010000003	M48 family metallopeptidase [Stenotrophomonas sp. SAM-B]
HH110_08040	NWF32996	null-gene-symb	HH110_08040	3	JABBXB010000003	DUF2058 domain-containing protein [Stenotrophomonas sp. SAM-B]
HH110_08045	NWF32997	null-gene-symb	HH110_08045	3	JABBXB010000003	DksA/TraR family C4-type zinc finger protein [Stenotrophomonas sp. SAM-B]
HH110_08050	NWF32998	null-gene-symb	HH110_08050	3	JABBXB010000003	mechanosensitive ion channel family protein [Stenotrophomonas sp. SAM-B]
HH110_08055	NWF32999	null-gene-symb	HH110_08055	3	JABBXB010000003	hypothetical protein HH110_08055 [Stenotrophomonas sp. SAM-B]
HH110_08060	NWF33000	null-gene-symb	HH110_08060	3	JABBXB010000003	sigma-70 family RNA polymerase sigma factor [Stenotrophomonas sp. SAM-B]
HH110_08065	NWF33001	null-gene-symb	HH110_08065	3	JABBXB010000003	hypothetical protein HH110_08065 [Stenotrophomonas sp. SAM-B]
HH110_08070	NWF33002	null-gene-symb	HH110_08070	3	JABBXB010000003	DUF4097 domain-containing protein [Stenotrophomonas sp. SAM-B]
HH110_08075	NWF33003	null-gene-symb	HH110_08075	3	JABBXB010000003	hypothetical protein HH110_08075 [Stenotrophomonas sp. SAM-B]
HH110_08080	NWF33004	null-gene-symb	HH110_08080	3	JABBXB010000003	YkgJ family cysteine cluster protein [Stenotrophomonas sp. SAM-B]
HH110_08085	NWF33005	null-gene-symb	HH110_08085	3	JABBXB010000003	Hsp70 family protein [Stenotrophomonas sp. SAM-B]
HH110_08090	NWF33006	null-gene-symb	HH110_08090	3	JABBXB010000003	alkylphosphonate utilization protein [Stenotrophomonas sp. SAM-B]
HH110_08095	NWF33007	null-gene-symb	HH110_08095	3	JABBXB010000003	tetratricopeptide repeat protein [Stenotrophomonas sp. SAM-B]
HH110_08100	NWF33008	null-gene-symb	HH110_08100	3	JABBXB010000003	hypothetical protein HH110_08100 [Stenotrophomonas sp. SAM-B]
HH110_08105	NWF33009	null-gene-symb	HH110_08105	3	JABBXB010000003	oxidoreductase-like protein [Stenotrophomonas sp. SAM-B]
HH110_08110	NWF33010	null-gene-symb	HH110_08110	3	JABBXB010000003	DUF998 domain-containing protein [Stenotrophomonas sp. SAM-B]
HH110_08115	NWF33011	null-gene-symb	HH110_08115	3	JABBXB010000003	virulence factor family protein [Stenotrophomonas sp. SAM-B]
HH110_08120	NWF33012	mprF	HH110_08120	3	JABBXB010000003	bifunctional lysylphosphatidylglycerol flippase/synthetase MprF [Stenotrophomonas sp. SAM-B]
HH110_08125	NWF33013	null-gene-symb	HH110_08125	3	JABBXB010000003	RidA family protein [Stenotrophomonas sp. SAM-B]
HH110_08130	NWF33014	rnfB	HH110_08130	3	JABBXB010000003	Rnf electron transport complex subunit RnfB [Stenotrophomonas sp. SAM-B]
HH110_08135	NWF33015	null-gene-symb	HH110_08135	3	JABBXB010000003	HAD family hydrolase [Stenotrophomonas sp. SAM-B]
HH110_08140	NWF33016	metG	HH110_08140	3	JABBXB010000003	methionine--tRNA ligase [Stenotrophomonas sp. SAM-B]
HH110_08145	NWF33017	null-gene-symb	HH110_08145	3	JABBXB010000003	DUF2147 domain-containing protein [Stenotrophomonas sp. SAM-B]
HH110_08150	NWF33018	null-gene-symb	HH110_08150	3	JABBXB010000003	VOC family protein [Stenotrophomonas sp. SAM-B]
HH110_08155	NWF33019	null-gene-symb	HH110_08155	3	JABBXB010000003	beta-lactamase family protein [Stenotrophomonas sp. SAM-B]
HH110_08160	NWF33020	null-gene-symb	HH110_08160	3	JABBXB010000003	DUF885 family protein [Stenotrophomonas sp. SAM-B]
HH110_08165	NWF33021	null-gene-symb	HH110_08165	3	JABBXB010000003	DUF502 domain-containing protein [Stenotrophomonas sp. SAM-B]
HH110_08170	NWF33022	null-gene-symb	HH110_08170	3	JABBXB010000003	hypothetical protein HH110_08170 [Stenotrophomonas sp. SAM-B]
HH110_08175	NWF33023	null-gene-symb	HH110_08175	3	JABBXB010000003	hypothetical protein HH110_08175 [Stenotrophomonas sp. SAM-B]
HH110_08180	NWF33024	null-gene-symb	HH110_08180	3	JABBXB010000003	DUF4442 domain-containing protein [Stenotrophomonas sp. SAM-B]
HH110_08185	NWF33025	null-gene-symb	HH110_08185	3	JABBXB010000003	CHASE2 domain-containing protein [Stenotrophomonas sp. SAM-B]
HH110_08190	NWF33026	null-gene-symb	HH110_08190	3	JABBXB010000003	LysM peptidoglycan-binding domain-containing protein [Stenotrophomonas sp. SAM-B]
HH110_08195	NWF33027	trxA	HH110_08195	3	JABBXB010000003	thioredoxin [Stenotrophomonas sp. SAM-B]
HH110_08200	NWF33028	null-gene-symb	HH110_08200	3	JABBXB010000003	DUF998 domain-containing protein [Stenotrophomonas sp. SAM-B]
HH110_08205	NWF33029	null-gene-symb	HH110_08205	3	JABBXB010000003	leucine--tRNA ligase [Stenotrophomonas sp. SAM-B]
HH110_08210	NWF33030	null-gene-symb	HH110_08210	3	JABBXB010000003	hypothetical protein HH110_08210 [Stenotrophomonas sp. SAM-B]
HH110_08215	NWF33031	null-gene-symb	HH110_08215	3	JABBXB010000003	DNA polymerase III subunit delta [Stenotrophomonas sp. SAM-B]
HH110_08220	NWF33032	nadD	HH110_08220	3	JABBXB010000003	nicotinate-nucleotide adenylyltransferase [Stenotrophomonas sp. SAM-B]
HH110_08225	NWF33033	rsfS	HH110_08225	3	JABBXB010000003	ribosome silencing factor [Stenotrophomonas sp. SAM-B]
HH110_08230	NWF33034	rlmH	HH110_08230	3	JABBXB010000003	23S rRNA (pseudouridine(1915)-N(3))-methyltransferase RlmH [Stenotrophomonas sp. SAM-B]
HH110_08240	NWF33035	null-gene-symb	HH110_08240	3	JABBXB010000003	TonB-dependent receptor [Stenotrophomonas sp. SAM-B]
HH110_08245	NWF33036	null-gene-symb	HH110_08245	3	JABBXB010000003	energy transducer TonB [Stenotrophomonas sp. SAM-B]
HH110_08250	NWF33037	null-gene-symb	HH110_08250	3	JABBXB010000003	SIMPL domain-containing protein [Stenotrophomonas sp. SAM-B]
HH110_08255	NWF33038	null-gene-symb	HH110_08255	3	JABBXB010000003	Maf-like protein [Stenotrophomonas sp. SAM-B]
HH110_08260	NWF33039	rng	HH110_08260	3	JABBXB010000003	ribonuclease G [Stenotrophomonas sp. SAM-B]
HH110_08265	NWF33040	null-gene-symb	HH110_08265	3	JABBXB010000003	TIGR02099 family protein [Stenotrophomonas sp. SAM-B]
HH110_08270	NWF33041	tldD	HH110_08270	3	JABBXB010000003	metalloprotease TldD [Stenotrophomonas sp. SAM-B]
HH110_08275	NWF33042	null-gene-symb	HH110_08275	3	JABBXB010000003	ribosome-associated protein [Stenotrophomonas sp. SAM-B]
HH110_08280	NWF33043	pmbA	HH110_08280	3	JABBXB010000003	metalloprotease PmbA [Stenotrophomonas sp. SAM-B]
HH110_08285	NWF33044	null-gene-symb	HH110_08285	3	JABBXB010000003	DUF4870 domain-containing protein [Stenotrophomonas sp. SAM-B]
HH110_08290	NWF33045	null-gene-symb	HH110_08290	3	JABBXB010000003	geranyl transferase [Stenotrophomonas sp. SAM-B]
HH110_08295	NWF33046	null-gene-symb	HH110_08295	3	JABBXB010000003	exodeoxyribonuclease VII small subunit [Stenotrophomonas sp. SAM-B]
HH110_08300	NWF33047	tilS	HH110_08300	3	JABBXB010000003	tRNA lysidine(34) synthetase TilS [Stenotrophomonas sp. SAM-B]
HH110_08305	NWF33048	null-gene-symb	HH110_08305	3	JABBXB010000003	WG repeat-containing protein [Stenotrophomonas sp. SAM-B]
HH110_08310	NWF33049	null-gene-symb	HH110_08310	3	JABBXB010000003	alkaline phosphatase [Stenotrophomonas sp. SAM-B]
HH110_08315	NWF33050	null-gene-symb	HH110_08315	3	JABBXB010000003	dicarboxylate/amino acid:cation symporter [Stenotrophomonas sp. SAM-B]
HH110_08320	NWF33051	null-gene-symb	HH110_08320	3	JABBXB010000003	hypothetical protein HH110_08320 [Stenotrophomonas sp. SAM-B]
HH110_08325	NWF33052	null-gene-symb	HH110_08325	3	JABBXB010000003	hypothetical protein HH110_08325 [Stenotrophomonas sp. SAM-B]
HH110_08330	NWF33053	null-gene-symb	HH110_08330	3	JABBXB010000003	adhesin [Stenotrophomonas sp. SAM-B]
HH110_08335	NWF33054	null-gene-symb	HH110_08335	3	JABBXB010000003	C39 family peptidase [Stenotrophomonas sp. SAM-B]
HH110_08340	NWF33055	null-gene-symb	HH110_08340	3	JABBXB010000003	hypothetical protein HH110_08340 [Stenotrophomonas sp. SAM-B]
HH110_08345	NWF33056	null-gene-symb	HH110_08345	3	JABBXB010000003	hypothetical protein HH110_08345 [Stenotrophomonas sp. SAM-B]
HH110_08350	NWF33057	null-gene-symb	HH110_08350	3	JABBXB010000003	sigma-54-dependent Fis family transcriptional regulator [Stenotrophomonas sp. SAM-B]
HH110_08355	NWF33058	null-gene-symb	HH110_08355	3	JABBXB010000003	C40 family peptidase [Stenotrophomonas sp. SAM-B]
HH110_08360	NWF33059	null-gene-symb	HH110_08360	3	JABBXB010000003	C40 family peptidase [Stenotrophomonas sp. SAM-B]
HH110_08365	NWF33060	null-gene-symb	HH110_08365	3	JABBXB010000003	peptidylprolyl isomerase [Stenotrophomonas sp. SAM-B]
HH110_08370	NWF33061	null-gene-symb	HH110_08370	3	JABBXB010000003	DUF418 domain-containing protein [Stenotrophomonas sp. SAM-B]
HH110_08375	NWF33062	gorA	HH110_08375	3	JABBXB010000003	glutathione-disulfide reductase [Stenotrophomonas sp. SAM-B]
HH110_08380	NWF33063	null-gene-symb	HH110_08380	3	JABBXB010000003	DMT family transporter [Stenotrophomonas sp. SAM-B]
HH110_08385	NWF33064	null-gene-symb	HH110_08385	3	JABBXB010000003	methylated-DNA--protein-cysteine methyltransferase [Stenotrophomonas sp. SAM-B]
HH110_08390	NWF33065	null-gene-symb	HH110_08390	3	JABBXB010000003	rhomboid family intramembrane serine protease [Stenotrophomonas sp. SAM-B]
HH110_08395	NWF33066	null-gene-symb	HH110_08395	3	JABBXB010000003	M13 family metallopeptidase [Stenotrophomonas sp. SAM-B]
HH110_08400	NWF33067	null-gene-symb	HH110_08400	3	JABBXB010000003	peptidase [Stenotrophomonas sp. SAM-B]
HH110_08405	NWF33068	null-gene-symb	HH110_08405	3	JABBXB010000003	TonB-dependent receptor [Stenotrophomonas sp. SAM-B]
HH110_08410	NWF33069	null-gene-symb	HH110_08410	3	JABBXB010000003	TonB-dependent receptor [Stenotrophomonas sp. SAM-B]
HH110_08415	NWF33070	null-gene-symb	HH110_08415	3	JABBXB010000003	TonB-dependent receptor [Stenotrophomonas sp. SAM-B]
HH110_08420	NWF33071	apbC	HH110_08420	3	JABBXB010000003	iron-sulfur cluster carrier protein ApbC [Stenotrophomonas sp. SAM-B]
HH110_08425	NWF33072	null-gene-symb	HH110_08425	3	JABBXB010000003	dCTP deaminase [Stenotrophomonas sp. SAM-B]
HH110_08430	NWF33073	null-gene-symb	HH110_08430	3	JABBXB010000003	hypothetical protein HH110_08430 [Stenotrophomonas sp. SAM-B]
HH110_08435	NWF33074	null-gene-symb	HH110_08435	3	JABBXB010000003	HIT domain-containing protein [Stenotrophomonas sp. SAM-B]
HH110_08440	NWF33075	null-gene-symb	HH110_08440	3	JABBXB010000003	dienelactone hydrolase family protein [Stenotrophomonas sp. SAM-B]
HH110_08445	NWF33076	rimO	HH110_08445	3	JABBXB010000003	30S ribosomal protein S12 methylthiotransferase RimO [Stenotrophomonas sp. SAM-B]
HH110_08450	NWF33077	null-gene-symb	HH110_08450	3	JABBXB010000003	DUF3025 domain-containing protein [Stenotrophomonas sp. SAM-B]
HH110_08455	NWF33078	greB	HH110_08455	3	JABBXB010000003	transcription elongation factor GreB [Stenotrophomonas sp. SAM-B]
HH110_08460	NWF33079	null-gene-symb	HH110_08460	3	JABBXB010000003	DUF853 family protein [Stenotrophomonas sp. SAM-B]
HH110_08465	NWF33080	null-gene-symb	HH110_08465	3	JABBXB010000003	transglycosylase SLT domain-containing protein [Stenotrophomonas sp. SAM-B]
HH110_08470	NWF33081	null-gene-symb	HH110_08470	3	JABBXB010000003	ribonuclease E inhibitor RraB [Stenotrophomonas sp. SAM-B]
HH110_08475	NWF33082	psd	HH110_08475	3	JABBXB010000003	phosphatidylserine decarboxylase [Stenotrophomonas sp. SAM-B]
HH110_08480	NWF33083	null-gene-symb	HH110_08480	3	JABBXB010000003	SCO family protein [Stenotrophomonas sp. SAM-B]
HH110_08485	NWF33084	prmB	HH110_08485	3	JABBXB010000003	50S ribosomal protein L3 N(5)-glutamine methyltransferase [Stenotrophomonas sp. SAM-B]
HH110_08490	NWF33085	aroC	HH110_08490	3	JABBXB010000003	chorismate synthase [Stenotrophomonas sp. SAM-B]
HH110_08495	NWF33086	null-gene-symb	HH110_08495	3	JABBXB010000003	D-glycerate dehydrogenase [Stenotrophomonas sp. SAM-B]
HH110_08500	NWF33087	null-gene-symb	HH110_08500	3	JABBXB010000003	aspartate-semialdehyde dehydrogenase [Stenotrophomonas sp. SAM-B]
HH110_08505	NWF33088	null-gene-symb	HH110_08505	3	JABBXB010000003	fimbrial protein FimV [Stenotrophomonas sp. SAM-B]
HH110_08510	NWF33089	null-gene-symb	HH110_08510	3	JABBXB010000003	VOC family protein [Stenotrophomonas sp. SAM-B]
HH110_08515	NWF33090	truA	HH110_08515	3	JABBXB010000003	tRNA pseudouridine(38-40) synthase TruA [Stenotrophomonas sp. SAM-B]
HH110_08520	NWF33091	null-gene-symb	HH110_08520	3	JABBXB010000003	phosphoribosylanthranilate isomerase [Stenotrophomonas sp. SAM-B]
HH110_08525	NWF33092	null-gene-symb	HH110_08525	3	JABBXB010000003	LysR family transcriptional regulator [Stenotrophomonas sp. SAM-B]
HH110_08530	NWF33093	trpB	HH110_08530	3	JABBXB010000003	tryptophan synthase subunit beta [Stenotrophomonas sp. SAM-B]
HH110_08535	NWF33094	null-gene-symb	HH110_08535	3	JABBXB010000003	hypothetical protein HH110_08535 [Stenotrophomonas sp. SAM-B]
HH110_08540	NWF33095	null-gene-symb	HH110_08540	3	JABBXB010000003	tryptophan synthase subunit alpha [Stenotrophomonas sp. SAM-B]
HH110_08545	NWF33096	null-gene-symb	HH110_08545	3	JABBXB010000003	acetyl-CoA carboxylase carboxyltransferase subunit beta [Stenotrophomonas sp. SAM-B]
HH110_08550	NWF33097	glmM	HH110_08550	3	JABBXB010000003	phosphoglucosamine mutase [Stenotrophomonas sp. SAM-B]
HH110_08555	NWF33098	null-gene-symb	HH110_08555	3	JABBXB010000003	polysaccharide deacetylase family protein [Stenotrophomonas sp. SAM-B]
HH110_08560	NWF33099	null-gene-symb	HH110_08560	3	JABBXB010000003	glycosyltransferase family 4 protein [Stenotrophomonas sp. SAM-B]
HH110_08565	NWF33100	null-gene-symb	HH110_08565	3	JABBXB010000003	isopenicillin N synthase family oxygenase [Stenotrophomonas sp. SAM-B]
HH110_08570	NWF33101	null-gene-symb	HH110_08570	3	JABBXB010000003	triose-phosphate isomerase [Stenotrophomonas sp. SAM-B]
HH110_08575	NWF33102	secG	HH110_08575	3	JABBXB010000003	preprotein translocase subunit SecG [Stenotrophomonas sp. SAM-B]
HH110_08585	NWF33103	null-gene-symb	HH110_08585	3	JABBXB010000003	NADH-quinone oxidoreductase subunit A [Stenotrophomonas sp. SAM-B]
HH110_08590	NWF33104	null-gene-symb	HH110_08590	3	JABBXB010000003	NADH-quinone oxidoreductase subunit B [Stenotrophomonas sp. SAM-B]
HH110_08595	NWF33105	null-gene-symb	HH110_08595	3	JABBXB010000003	NADH-quinone oxidoreductase subunit C [Stenotrophomonas sp. SAM-B]
HH110_08600	NWF33106	null-gene-symb	HH110_08600	3	JABBXB010000003	NADH-quinone oxidoreductase subunit D [Stenotrophomonas sp. SAM-B]
HH110_08605	NWF33107	nuoE	HH110_08605	3	JABBXB010000003	NADH-quinone oxidoreductase subunit NuoE [Stenotrophomonas sp. SAM-B]
HH110_08610	NWF33108	nuoF	HH110_08610	3	JABBXB010000003	NADH-quinone oxidoreductase subunit NuoF [Stenotrophomonas sp. SAM-B]
HH110_08615	NWF33109	null-gene-symb	HH110_08615	3	JABBXB010000003	NADH-quinone oxidoreductase subunit G [Stenotrophomonas sp. SAM-B]
HH110_08620	NWF33110	nuoH	HH110_08620	3	JABBXB010000003	NADH-quinone oxidoreductase subunit NuoH [Stenotrophomonas sp. SAM-B]
HH110_08625	NWF33111	nuoI	HH110_08625	3	JABBXB010000003	NADH-quinone oxidoreductase subunit NuoI [Stenotrophomonas sp. SAM-B]
HH110_08630	NWF33112	null-gene-symb	HH110_08630	3	JABBXB010000003	NADH-quinone oxidoreductase subunit J [Stenotrophomonas sp. SAM-B]
HH110_08635	NWF33113	nuoK	HH110_08635	3	JABBXB010000003	NADH-quinone oxidoreductase subunit NuoK [Stenotrophomonas sp. SAM-B]
HH110_08640	NWF33114	nuoL	HH110_08640	3	JABBXB010000003	NADH-quinone oxidoreductase subunit L [Stenotrophomonas sp. SAM-B]
HH110_08645	NWF33115	null-gene-symb	HH110_08645	3	JABBXB010000003	NADH-quinone oxidoreductase subunit M [Stenotrophomonas sp. SAM-B]
HH110_08650	NWF33116	nuoN	HH110_08650	3	JABBXB010000003	NADH-quinone oxidoreductase subunit NuoN [Stenotrophomonas sp. SAM-B]
HH110_08665	NWF33117	rimP	HH110_08665	3	JABBXB010000003	ribosome maturation factor RimP [Stenotrophomonas sp. SAM-B]
HH110_08670	NWF33118	nusA	HH110_08670	3	JABBXB010000003	transcription termination/antitermination protein NusA [Stenotrophomonas sp. SAM-B]
HH110_08675	NWF33119	infB	HH110_08675	3	JABBXB010000003	translation initiation factor IF-2 [Stenotrophomonas sp. SAM-B]
HH110_08680	NWF33120	rbfA	HH110_08680	3	JABBXB010000003	30S ribosome-binding factor RbfA [Stenotrophomonas sp. SAM-B]
HH110_08685	NWF33121	truB	HH110_08685	3	JABBXB010000003	tRNA pseudouridine(55) synthase TruB [Stenotrophomonas sp. SAM-B]
HH110_08690	NWF33122	rpsO	HH110_08690	3	JABBXB010000003	30S ribosomal protein S15 [Stenotrophomonas sp. SAM-B]
HH110_08695	NWF33123	pnp	HH110_08695	3	JABBXB010000003	polyribonucleotide nucleotidyltransferase [Stenotrophomonas sp. SAM-B]
HH110_08700	NWF33124	null-gene-symb	HH110_08700	3	JABBXB010000003	glycoside hydrolase family 18 protein [Stenotrophomonas sp. SAM-B]
HH110_08705	NWF33125	null-gene-symb	HH110_08705	3	JABBXB010000003	transcriptional regulator [Stenotrophomonas sp. SAM-B]
HH110_08710	NWF33126	null-gene-symb	HH110_08710	3	JABBXB010000003	serine hydrolase [Stenotrophomonas sp. SAM-B]
HH110_08715	NWF33127	null-gene-symb	HH110_08715	3	JABBXB010000003	PepSY domain-containing protein [Stenotrophomonas sp. SAM-B]
HH110_08720	NWF33128	null-gene-symb	HH110_08720	3	JABBXB010000003	hypothetical protein HH110_08720 [Stenotrophomonas sp. SAM-B]
HH110_08725	NWF33129	null-gene-symb	HH110_08725	3	JABBXB010000003	hypothetical protein HH110_08725 [Stenotrophomonas sp. SAM-B]
HH110_08730	NWF33130	thrS	HH110_08730	3	JABBXB010000003	threonine--tRNA ligase [Stenotrophomonas sp. SAM-B]
HH110_08735	NWF33131	infC	HH110_08735	3	JABBXB010000003	translation initiation factor IF-3 [Stenotrophomonas sp. SAM-B]
HH110_08740	NWF33132	rpmI	HH110_08740	3	JABBXB010000003	50S ribosomal protein L35 [Stenotrophomonas sp. SAM-B]
HH110_08745	NWF33133	rplT	HH110_08745	3	JABBXB010000003	50S ribosomal protein L20 [Stenotrophomonas sp. SAM-B]
HH110_08750	NWF33134	pheS	HH110_08750	3	JABBXB010000003	phenylalanine--tRNA ligase subunit alpha [Stenotrophomonas sp. SAM-B]
HH110_08755	NWF33135	null-gene-symb	HH110_08755	3	JABBXB010000003	phenylalanine--tRNA ligase subunit beta [Stenotrophomonas sp. SAM-B]
HH110_08760	NWF33136	null-gene-symb	HH110_08760	3	JABBXB010000003	integration host factor subunit alpha [Stenotrophomonas sp. SAM-B]
HH110_08765	NWF33137	null-gene-symb	HH110_08765	3	JABBXB010000003	MerR family transcriptional regulator [Stenotrophomonas sp. SAM-B]
HH110_08775	NWF33138	null-gene-symb	HH110_08775	3	JABBXB010000003	hypothetical protein HH110_08775 [Stenotrophomonas sp. SAM-B]
HH110_08780	NWF33139	null-gene-symb	HH110_08780	3	JABBXB010000003	tyrosine-type recombinase/integrase [Stenotrophomonas sp. SAM-B]
HH110_08785	NWF33140	null-gene-symb	HH110_08785	3	JABBXB010000003	helix-turn-helix domain-containing protein [Stenotrophomonas sp. SAM-B]
HH110_08790	NWF33141	null-gene-symb	HH110_08790	3	JABBXB010000003	DNA methyltransferase [Stenotrophomonas sp. SAM-B]
HH110_08795	NWF33142	null-gene-symb	HH110_08795	3	JABBXB010000003	hypothetical protein HH110_08795 [Stenotrophomonas sp. SAM-B]
HH110_08800	NWF33143	null-gene-symb	HH110_08800	3	JABBXB010000003	hypothetical protein HH110_08800 [Stenotrophomonas sp. SAM-B]
HH110_08805	NWF33144	null-gene-symb	HH110_08805	3	JABBXB010000003	hypothetical protein HH110_08805 [Stenotrophomonas sp. SAM-B]
HH110_08810	NWF33145	null-gene-symb	HH110_08810	3	JABBXB010000003	hypothetical protein HH110_08810 [Stenotrophomonas sp. SAM-B]
HH110_08815	NWF33146	null-gene-symb	HH110_08815	3	JABBXB010000003	hypothetical protein HH110_08815 [Stenotrophomonas sp. SAM-B]
HH110_08820	NWF33147	null-gene-symb	HH110_08820	3	JABBXB010000003	hypothetical protein HH110_08820 [Stenotrophomonas sp. SAM-B]
HH110_08825	NWF33148	null-gene-symb	HH110_08825	3	JABBXB010000003	hypothetical protein HH110_08825 [Stenotrophomonas sp. SAM-B]
HH110_08830	NWF33149	null-gene-symb	HH110_08830	3	JABBXB010000003	DUF4124 domain-containing protein [Stenotrophomonas sp. SAM-B]
HH110_08835	NWF33150	null-gene-symb	HH110_08835	3	JABBXB010000003	hypothetical protein HH110_08835 [Stenotrophomonas sp. SAM-B]
HH110_08840	NWF33151	null-gene-symb	HH110_08840	3	JABBXB010000003	hypothetical protein HH110_08840 [Stenotrophomonas sp. SAM-B]
HH110_08845	NWF33152	null-gene-symb	HH110_08845	3	JABBXB010000003	hypothetical protein HH110_08845 [Stenotrophomonas sp. SAM-B]
HH110_08850	NWF33153	null-gene-symb	HH110_08850	3	JABBXB010000003	hypothetical protein HH110_08850 [Stenotrophomonas sp. SAM-B]
HH110_08855	NWF33154	null-gene-symb	HH110_08855	3	JABBXB010000003	hypothetical protein HH110_08855 [Stenotrophomonas sp. SAM-B]
HH110_08860	NWF33155	null-gene-symb	HH110_08860	3	JABBXB010000003	DNA primase [Stenotrophomonas sp. SAM-B]
HH110_08865	NWF33156	null-gene-symb	HH110_08865	3	JABBXB010000003	virulence factor [Stenotrophomonas sp. SAM-B]
HH110_08870	NWF33157	null-gene-symb	HH110_08870	3	JABBXB010000003	hypothetical protein HH110_08870 [Stenotrophomonas sp. SAM-B]
HH110_08875	NWF33158	null-gene-symb	HH110_08875	3	JABBXB010000003	phage terminase large subunit family protein [Stenotrophomonas sp. SAM-B]
HH110_08880	NWF33159	null-gene-symb	HH110_08880	3	JABBXB010000003	hypothetical protein HH110_08880 [Stenotrophomonas sp. SAM-B]
HH110_08885	NWF33160	null-gene-symb	HH110_08885	3	JABBXB010000003	phage portal protein [Stenotrophomonas sp. SAM-B]
HH110_08890	NWF33161	null-gene-symb	HH110_08890	3	JABBXB010000003	Clp protease ClpP [Stenotrophomonas sp. SAM-B]
HH110_08895	NWF33162	null-gene-symb	HH110_08895	3	JABBXB010000003	DUF2190 family protein [Stenotrophomonas sp. SAM-B]
HH110_08900	NWF33163	null-gene-symb	HH110_08900	3	JABBXB010000003	hypothetical protein HH110_08900 [Stenotrophomonas sp. SAM-B]
HH110_08905	NWF33164	null-gene-symb	HH110_08905	3	JABBXB010000003	hypothetical protein HH110_08905 [Stenotrophomonas sp. SAM-B]
HH110_08910	NWF33165	null-gene-symb	HH110_08910	3	JABBXB010000003	hypothetical protein HH110_08910 [Stenotrophomonas sp. SAM-B]
HH110_08915	NWF33166	null-gene-symb	HH110_08915	3	JABBXB010000003	hypothetical protein HH110_08915 [Stenotrophomonas sp. SAM-B]
HH110_08920	NWF33167	null-gene-symb	HH110_08920	3	JABBXB010000003	hypothetical protein HH110_08920 [Stenotrophomonas sp. SAM-B]
HH110_08925	NWF33168	null-gene-symb	HH110_08925	3	JABBXB010000003	hypothetical protein HH110_08925 [Stenotrophomonas sp. SAM-B]
HH110_08930	NWF33169	null-gene-symb	HH110_08930	3	JABBXB010000003	hypothetical protein HH110_08930 [Stenotrophomonas sp. SAM-B]
HH110_08935	NWF33170	null-gene-symb	HH110_08935	3	JABBXB010000003	hypothetical protein HH110_08935 [Stenotrophomonas sp. SAM-B]
HH110_08940	NWF33171	null-gene-symb	HH110_08940	3	JABBXB010000003	hypothetical protein HH110_08940 [Stenotrophomonas sp. SAM-B]
HH110_08945	NWF33172	null-gene-symb	HH110_08945	3	JABBXB010000003	Laminin subunit alpha-2 [Stenotrophomonas sp. SAM-B]
HH110_08950	NWF33173	null-gene-symb	HH110_08950	3	JABBXB010000003	hypothetical protein HH110_08950 [Stenotrophomonas sp. SAM-B]
HH110_08955	NWF33174	null-gene-symb	HH110_08955	3	JABBXB010000003	hypothetical protein HH110_08955 [Stenotrophomonas sp. SAM-B]
HH110_08960	NWF33175	null-gene-symb	HH110_08960	3	JABBXB010000003	hypothetical protein HH110_08960 [Stenotrophomonas sp. SAM-B]
HH110_08965	NWF33176	null-gene-symb	HH110_08965	3	JABBXB010000003	hypothetical protein HH110_08965 [Stenotrophomonas sp. SAM-B]
HH110_08970	NWF33177	null-gene-symb	HH110_08970	3	JABBXB010000003	hypothetical protein HH110_08970 [Stenotrophomonas sp. SAM-B]
HH110_08975	NWF33178	null-gene-symb	HH110_08975	3	JABBXB010000003	hypothetical protein HH110_08975 [Stenotrophomonas sp. SAM-B]
HH110_08980	NWF33179	null-gene-symb	HH110_08980	3	JABBXB010000003	SOS response-associated peptidase [Stenotrophomonas sp. SAM-B]
HH110_08985	NWF33180	null-gene-symb	HH110_08985	3	JABBXB010000003	hypothetical protein HH110_08985 [Stenotrophomonas sp. SAM-B]
HH110_08990	NWF33181	null-gene-symb	HH110_08990	3	JABBXB010000003	GNAT family N-acetyltransferase [Stenotrophomonas sp. SAM-B]
HH110_08995	NWF33182	null-gene-symb	HH110_08995	3	JABBXB010000003	DUF2268 domain-containing protein [Stenotrophomonas sp. SAM-B]
HH110_09000	NWF33183	panB	HH110_09000	3	JABBXB010000003	3-methyl-2-oxobutanoate hydroxymethyltransferase [Stenotrophomonas sp. SAM-B]
HH110_09005	NWF33184	null-gene-symb	HH110_09005	3	JABBXB010000003	sigma-70 family RNA polymerase sigma factor [Stenotrophomonas sp. SAM-B]
HH110_09015	NWF33185	null-gene-symb	HH110_09015	3	JABBXB010000003	TonB-dependent receptor [Stenotrophomonas sp. SAM-B]
HH110_09025	NWF33186	null-gene-symb	HH110_09025	3	JABBXB010000003	DUF1328 domain-containing protein [Stenotrophomonas sp. SAM-B]
HH110_09030	NWF33187	null-gene-symb	HH110_09030	3	JABBXB010000003	transporter [Stenotrophomonas sp. SAM-B]
HH110_09035	NWF33188	null-gene-symb	HH110_09035	3	JABBXB010000003	hypothetical protein HH110_09035 [Stenotrophomonas sp. SAM-B]
HH110_09040	NWF33189	null-gene-symb	HH110_09040	3	JABBXB010000003	hypothetical protein HH110_09040 [Stenotrophomonas sp. SAM-B]
HH110_09045	NWF33190	null-gene-symb	HH110_09045	3	JABBXB010000003	MipA/OmpV family protein [Stenotrophomonas sp. SAM-B]
HH110_09050	NWF33191	null-gene-symb	HH110_09050	3	JABBXB010000003	response regulator transcription factor [Stenotrophomonas sp. SAM-B]
HH110_09055	NWF33192	null-gene-symb	HH110_09055	3	JABBXB010000003	HAMP domain-containing histidine kinase [Stenotrophomonas sp. SAM-B]
HH110_09060	NWF33193	null-gene-symb	HH110_09060	3	JABBXB010000003	hypothetical protein HH110_09060 [Stenotrophomonas sp. SAM-B]
HH110_09065	NWF33194	null-gene-symb	HH110_09065	3	JABBXB010000003	linear amide C-N hydrolase [Stenotrophomonas sp. SAM-B]
HH110_09070	NWF33195	null-gene-symb	HH110_09070	3	JABBXB010000003	hypothetical protein HH110_09070 [Stenotrophomonas sp. SAM-B]
HH110_09075	NWF33196	null-gene-symb	HH110_09075	3	JABBXB010000003	DUF3011 domain-containing protein [Stenotrophomonas sp. SAM-B]
HH110_09080	NWF33197	dxs	HH110_09080	3	JABBXB010000003	1-deoxy-D-xylulose-5-phosphate synthase [Stenotrophomonas sp. SAM-B]
HH110_09085	NWF33198	null-gene-symb	HH110_09085	3	JABBXB010000003	HNH endonuclease [Stenotrophomonas sp. SAM-B]
HH110_09090	NWF33199	null-gene-symb	HH110_09090	3	JABBXB010000003	acyl-CoA dehydrogenase [Stenotrophomonas sp. SAM-B]
HH110_09095	NWF33200	null-gene-symb	HH110_09095	3	JABBXB010000003	hypothetical protein HH110_09095 [Stenotrophomonas sp. SAM-B]
HH110_09100	NWF33201	null-gene-symb	HH110_09100	3	JABBXB010000003	lipocalin family protein [Stenotrophomonas sp. SAM-B]
HH110_09110	NWF33202	null-gene-symb	HH110_09110	3	JABBXB010000003	YbfB/YjiJ family MFS transporter [Stenotrophomonas sp. SAM-B]
HH110_09115	NWF33203	null-gene-symb	HH110_09115	3	JABBXB010000003	AraC family transcriptional regulator [Stenotrophomonas sp. SAM-B]
HH110_09120	NWF33204	null-gene-symb	HH110_09120	3	JABBXB010000003	hypothetical protein HH110_09120 [Stenotrophomonas sp. SAM-B]
HH110_09125	NWF33205	null-gene-symb	HH110_09125	3	JABBXB010000003	NADP-dependent oxidoreductase [Stenotrophomonas sp. SAM-B]
HH110_09130	NWF33206	null-gene-symb	HH110_09130	3	JABBXB010000003	hypothetical protein HH110_09130 [Stenotrophomonas sp. SAM-B]
HH110_09135	NWF33207	null-gene-symb	HH110_09135	3	JABBXB010000003	DUF1993 domain-containing protein [Stenotrophomonas sp. SAM-B]
HH110_09140	NWF33208	null-gene-symb	HH110_09140	3	JABBXB010000003	GNAT family N-acetyltransferase [Stenotrophomonas sp. SAM-B]
HH110_09145	NWF33209	null-gene-symb	HH110_09145	3	JABBXB010000003	DUF4440 domain-containing protein [Stenotrophomonas sp. SAM-B]
HH110_09155	NWF33210	null-gene-symb	HH110_09155	3	JABBXB010000003	acetamidase [Stenotrophomonas sp. SAM-B]
HH110_09160	NWF33211	null-gene-symb	HH110_09160	3	JABBXB010000003	TonB-dependent receptor [Stenotrophomonas sp. SAM-B]
HH110_09165	NWF33212	null-gene-symb	HH110_09165	3	JABBXB010000003	DUF4034 domain-containing protein [Stenotrophomonas sp. SAM-B]
HH110_09170	NWF33213	rnd	HH110_09170	3	JABBXB010000003	ribonuclease D [Stenotrophomonas sp. SAM-B]
HH110_09175	NWF33214	null-gene-symb	HH110_09175	3	JABBXB010000003	formylglycine-generating enzyme family protein [Stenotrophomonas sp. SAM-B]
HH110_09180	NWF33215	null-gene-symb	HH110_09180	3	JABBXB010000003	M48 family metallopeptidase [Stenotrophomonas sp. SAM-B]
HH110_09185	NWF33216	null-gene-symb	HH110_09185	3	JABBXB010000003	exodeoxyribonuclease VII large subunit [Stenotrophomonas sp. SAM-B]
HH110_09190	NWF33217	queG	HH110_09190	3	JABBXB010000003	tRNA epoxyqueuosine(34) reductase QueG [Stenotrophomonas sp. SAM-B]
HH110_09195	NWF33218	null-gene-symb	HH110_09195	3	JABBXB010000003	NAD(P)H-hydrate dehydratase [Stenotrophomonas sp. SAM-B]
HH110_09200	NWF33219	tsaE	HH110_09200	3	JABBXB010000003	tRNA (adenosine(37)-N6)-threonylcarbamoyltransferase complex ATPase subunit type 1 TsaE [Stenotrophomonas sp. SAM-B]
HH110_09205	NWF33220	null-gene-symb	HH110_09205	3	JABBXB010000003	N-acetylmuramoyl-L-alanine amidase [Stenotrophomonas sp. SAM-B]
HH110_09210	NWF33221	mutL	HH110_09210	3	JABBXB010000003	DNA mismatch repair endonuclease MutL [Stenotrophomonas sp. SAM-B]
HH110_09215	NWF33222	null-gene-symb	HH110_09215	3	JABBXB010000003	DUF1684 domain-containing protein [Stenotrophomonas sp. SAM-B]
HH110_09220	NWF33223	null-gene-symb	HH110_09220	3	JABBXB010000003	TraB/GumN family protein [Stenotrophomonas sp. SAM-B]
HH110_09225	NWF33224	phaR	HH110_09225	3	JABBXB010000003	polyhydroxyalkanoate synthesis repressor PhaR [Stenotrophomonas sp. SAM-B]
HH110_09230	NWF33225	phbB	HH110_09230	3	JABBXB010000003	acetoacetyl-CoA reductase [Stenotrophomonas sp. SAM-B]
HH110_09235	NWF33226	null-gene-symb	HH110_09235	3	JABBXB010000003	tRNA glutamyl-Q(34) synthetase GluQRS [Stenotrophomonas sp. SAM-B]
HH110_09240	NWF33227	htpX	HH110_09240	3	JABBXB010000003	protease HtpX [Stenotrophomonas sp. SAM-B]
HH110_09245	NWF33228	null-gene-symb	HH110_09245	3	JABBXB010000003	inositol monophosphatase [Stenotrophomonas sp. SAM-B]
HH110_09250	NWF33229	null-gene-symb	HH110_09250	3	JABBXB010000003	RNA methyltransferase [Stenotrophomonas sp. SAM-B]
HH110_09255	NWF33230	null-gene-symb	HH110_09255	3	JABBXB010000003	phosphate/phosphite/phosphonate ABC transporter substrate-binding protein [Stenotrophomonas sp. SAM-B]
HH110_09260	NWF33231	null-gene-symb	HH110_09260	3	JABBXB010000003	EAL domain-containing protein [Stenotrophomonas sp. SAM-B]
HH110_09265	NWF33232	epmB	HH110_09265	3	JABBXB010000003	EF-P beta-lysylation protein EpmB [Stenotrophomonas sp. SAM-B]
HH110_09270	NWF33233	efp	HH110_09270	3	JABBXB010000003	elongation factor P [Stenotrophomonas sp. SAM-B]
HH110_09275	NWF33234	null-gene-symb	HH110_09275	3	JABBXB010000003	TRZ/ATZ family hydrolase [Stenotrophomonas sp. SAM-B]
HH110_09280	NWF33235	ubiG	HH110_09280	3	JABBXB010000003	bifunctional 2-polyprenyl-6-hydroxyphenol methylase/3-demethylubiquinol 3-O-methyltransferase UbiG [Stenotrophomonas sp. SAM-B]
HH110_09285	NWF33236	null-gene-symb	HH110_09285	3	JABBXB010000003	phosphoglycolate phosphatase [Stenotrophomonas sp. SAM-B]
HH110_09290	NWF33237	null-gene-symb	HH110_09290	3	JABBXB010000003	squalene/phytoene synthase family protein [Stenotrophomonas sp. SAM-B]
HH110_09295	NWF33238	null-gene-symb	HH110_09295	3	JABBXB010000003	M23 family metallopeptidase [Stenotrophomonas sp. SAM-B]
HH110_09300	NWF33239	null-gene-symb	HH110_09300	3	JABBXB010000003	dihydroorotase [Stenotrophomonas sp. SAM-B]
HH110_09305	NWF33240	yidD	HH110_09305	3	JABBXB010000003	membrane protein insertion efficiency factor YidD [Stenotrophomonas sp. SAM-B]
HH110_09310	NWF33241	dksA	HH110_09310	3	JABBXB010000003	RNA polymerase-binding protein DksA [Stenotrophomonas sp. SAM-B]
HH110_09315	NWF33242	null-gene-symb	HH110_09315	3	JABBXB010000003	MFS transporter [Stenotrophomonas sp. SAM-B]
HH110_09320	NWF33243	null-gene-symb	HH110_09320	3	JABBXB010000003	SufE family protein [Stenotrophomonas sp. SAM-B]
HH110_09325	NWF33244	null-gene-symb	HH110_09325	3	JABBXB010000003	cysteine--tRNA ligase [Stenotrophomonas sp. SAM-B]
HH110_09330	NWF33245	null-gene-symb	HH110_09330	3	JABBXB010000003	hypothetical protein HH110_09330 [Stenotrophomonas sp. SAM-B]
HH110_09335	NWF33246	null-gene-symb	HH110_09335	3	JABBXB010000003	N-acetylornithine carbamoyltransferase [Stenotrophomonas sp. SAM-B]
HH110_09340	NWF33247	null-gene-symb	HH110_09340	3	JABBXB010000003	argininosuccinate synthase [Stenotrophomonas sp. SAM-B]
HH110_09345	NWF33248	null-gene-symb	HH110_09345	3	JABBXB010000003	acetylornithine deacetylase [Stenotrophomonas sp. SAM-B]
HH110_09350	NWF33249	null-gene-symb	HH110_09350	3	JABBXB010000003	acetylglutamate kinase [Stenotrophomonas sp. SAM-B]
HH110_09355	NWF33250	null-gene-symb	HH110_09355	3	JABBXB010000003	GNAT family N-acetyltransferase [Stenotrophomonas sp. SAM-B]
HH110_09360	NWF33251	null-gene-symb	HH110_09360	3	JABBXB010000003	N-acetyl-gamma-glutamyl-phosphate reductase [Stenotrophomonas sp. SAM-B]
HH110_09365	NWF33252	argH	HH110_09365	3	JABBXB010000003	argininosuccinate lyase [Stenotrophomonas sp. SAM-B]
HH110_09370	NWF33253	null-gene-symb	HH110_09370	3	JABBXB010000003	hypothetical protein HH110_09370 [Stenotrophomonas sp. SAM-B]
HH110_09375	NWF33254	proB	HH110_09375	3	JABBXB010000003	glutamate 5-kinase [Stenotrophomonas sp. SAM-B]
HH110_09380	NWF33255	null-gene-symb	HH110_09380	3	JABBXB010000003	glutamate-5-semialdehyde dehydrogenase [Stenotrophomonas sp. SAM-B]
HH110_09385	NWF33256	pgaD	HH110_09385	3	JABBXB010000003	poly-beta-1,6-N-acetyl-D-glucosamine biosynthesis protein PgaD [Stenotrophomonas sp. SAM-B]
HH110_09390	NWF33257	pgaC	HH110_09390	3	JABBXB010000003	poly-beta-1,6 N-acetyl-D-glucosamine synthase [Stenotrophomonas sp. SAM-B]
HH110_09395	NWF33258	pgaB	HH110_09395	3	JABBXB010000003	poly-beta-1,6-N-acetyl-D-glucosamine N-deacetylase PgaB [Stenotrophomonas sp. SAM-B]
HH110_09400	NWF33259	pgaA	HH110_09400	3	JABBXB010000003	poly-beta-1,6 N-acetyl-D-glucosamine export porin PgaA [Stenotrophomonas sp. SAM-B]
HH110_09405	NWF33260	null-gene-symb	HH110_09405	3	JABBXB010000003	MFS transporter [Stenotrophomonas sp. SAM-B]
HH110_09410	NWF33261	null-gene-symb	HH110_09410	3	JABBXB010000003	hypothetical protein HH110_09410 [Stenotrophomonas sp. SAM-B]
HH110_09415	NWF33262	null-gene-symb	HH110_09415	3	JABBXB010000003	hypothetical protein HH110_09415 [Stenotrophomonas sp. SAM-B]
HH110_09430	NWF33263	cydX	HH110_09430	3	JABBXB010000003	cytochrome bd-I oxidase subunit CydX [Stenotrophomonas sp. SAM-B]
HH110_09435	NWF33264	cydB	HH110_09435	3	JABBXB010000003	cytochrome d ubiquinol oxidase subunit II [Stenotrophomonas sp. SAM-B]
HH110_09440	NWF33265	null-gene-symb	HH110_09440	3	JABBXB010000003	cytochrome bd-I ubiquinol oxidase subunit CydA [Stenotrophomonas sp. SAM-B]
HH110_09445	NWF33266	cydD	HH110_09445	3	JABBXB010000003	thiol reductant ABC exporter subunit CydD [Stenotrophomonas sp. SAM-B]
HH110_09450	NWF33267	cydC	HH110_09450	3	JABBXB010000003	thiol reductant ABC exporter subunit CydC [Stenotrophomonas sp. SAM-B]
HH110_09455	NWF33268	null-gene-symb	HH110_09455	3	JABBXB010000003	hypothetical protein HH110_09455 [Stenotrophomonas sp. SAM-B]
HH110_09460	NWF33269	null-gene-symb	HH110_09460	3	JABBXB010000003	DUF1294 domain-containing protein [Stenotrophomonas sp. SAM-B]
HH110_09465	NWF33270	null-gene-symb	HH110_09465	3	JABBXB010000003	homoserine O-acetyltransferase [Stenotrophomonas sp. SAM-B]
HH110_09470	NWF33271	null-gene-symb	HH110_09470	3	JABBXB010000003	tetratricopeptide repeat protein [Stenotrophomonas sp. SAM-B]
HH110_09475	NWF33272	null-gene-symb	HH110_09475	3	JABBXB010000003	cytochrome c-type biogenesis protein CcmH [Stenotrophomonas sp. SAM-B]
HH110_09480	NWF33273	null-gene-symb	HH110_09480	3	JABBXB010000003	DsbE family thiol:disulfide interchange protein [Stenotrophomonas sp. SAM-B]
HH110_09485	NWF33274	null-gene-symb	HH110_09485	3	JABBXB010000003	heme lyase CcmF/NrfE family subunit [Stenotrophomonas sp. SAM-B]
HH110_09490	NWF33275	ccmE	HH110_09490	3	JABBXB010000003	cytochrome c maturation protein CcmE [Stenotrophomonas sp. SAM-B]
HH110_09495	NWF33276	ccmD	HH110_09495	3	JABBXB010000003	heme exporter protein CcmD [Stenotrophomonas sp. SAM-B]
HH110_09500	NWF33277	ccsA	HH110_09500	3	JABBXB010000003	cytochrome c biogenesis protein CcsA [Stenotrophomonas sp. SAM-B]
HH110_09505	NWF33278	ccmB	HH110_09505	3	JABBXB010000003	heme exporter protein CcmB [Stenotrophomonas sp. SAM-B]
HH110_09510	NWF33279	ccmA	HH110_09510	3	JABBXB010000003	heme ABC exporter ATP-binding protein CcmA [Stenotrophomonas sp. SAM-B]
HH110_09515	NWF33280	null-gene-symb	HH110_09515	3	JABBXB010000003	pyridoxal phosphate-dependent aminotransferase [Stenotrophomonas sp. SAM-B]
HH110_09520	NWF33281	null-gene-symb	HH110_09520	3	JABBXB010000003	amidohydrolase [Stenotrophomonas sp. SAM-B]
HH110_09525	NWF33282	null-gene-symb	HH110_09525	3	JABBXB010000003	hypothetical protein HH110_09525 [Stenotrophomonas sp. SAM-B]
HH110_09530	NWF33283	null-gene-symb	HH110_09530	3	JABBXB010000003	rRNA pseudouridine synthase [Stenotrophomonas sp. SAM-B]
HH110_09535	NWF33284	scpB	HH110_09535	3	JABBXB010000003	SMC-Scp complex subunit ScpB [Stenotrophomonas sp. SAM-B]
HH110_09540	NWF33285	null-gene-symb	HH110_09540	3	JABBXB010000003	segregation/condensation protein A [Stenotrophomonas sp. SAM-B]
HH110_09545	NWF33286	null-gene-symb	HH110_09545	3	JABBXB010000003	YciI family protein [Stenotrophomonas sp. SAM-B]
HH110_09550	NWF33287	null-gene-symb	HH110_09550	3	JABBXB010000003	BolA family transcriptional regulator [Stenotrophomonas sp. SAM-B]
HH110_09555	NWF33288	null-gene-symb	HH110_09555	3	JABBXB010000003	LacI family transcriptional regulator [Stenotrophomonas sp. SAM-B]
HH110_09560	NWF33289	null-gene-symb	HH110_09560	3	JABBXB010000003	TonB-dependent receptor [Stenotrophomonas sp. SAM-B]
HH110_09565	NWF33290	null-gene-symb	HH110_09565	3	JABBXB010000003	hypothetical protein HH110_09565 [Stenotrophomonas sp. SAM-B]
HH110_09570	NWF33291	null-gene-symb	HH110_09570	3	JABBXB010000003	sugar ABC transporter substrate-binding protein [Stenotrophomonas sp. SAM-B]
HH110_09575	NWF33292	null-gene-symb	HH110_09575	3	JABBXB010000003	sugar ABC transporter permease [Stenotrophomonas sp. SAM-B]
HH110_09580	NWF33293	null-gene-symb	HH110_09580	3	JABBXB010000003	carbohydrate ABC transporter permease [Stenotrophomonas sp. SAM-B]
HH110_09585	NWF33294	null-gene-symb	HH110_09585	3	JABBXB010000003	coagulation factor 5/8 type domain-containing protein [Stenotrophomonas sp. SAM-B]
HH110_09590	NWF33295	null-gene-symb	HH110_09590	3	JABBXB010000003	endonuclease/exonuclease/phosphatase family protein [Stenotrophomonas sp. SAM-B]
HH110_09595	NWF33296	null-gene-symb	HH110_09595	3	JABBXB010000003	Rne/Rng family ribonuclease [Stenotrophomonas sp. SAM-B]
HH110_09600	NWF33297	null-gene-symb	HH110_09600	3	JABBXB010000003	RluA family pseudouridine synthase [Stenotrophomonas sp. SAM-B]
HH110_09605	NWF33298	zupT	HH110_09605	3	JABBXB010000003	zinc transporter ZupT [Stenotrophomonas sp. SAM-B]
HH110_09610	NWF33299	null-gene-symb	HH110_09610	3	JABBXB010000003	energy transducer TonB [Stenotrophomonas sp. SAM-B]
HH110_09615	NWF33300	null-gene-symb	HH110_09615	3	JABBXB010000003	4a-hydroxytetrahydrobiopterin dehydratase [Stenotrophomonas sp. SAM-B]
HH110_09620	NWF33301	null-gene-symb	HH110_09620	3	JABBXB010000003	NfuA family Fe-S biogenesis protein [Stenotrophomonas sp. SAM-B]
HH110_09625	NWF33302	null-gene-symb	HH110_09625	3	JABBXB010000003	hypothetical protein HH110_09625 [Stenotrophomonas sp. SAM-B]
HH110_09630	NWF33303	null-gene-symb	HH110_09630	3	JABBXB010000003	barstar family protein [Stenotrophomonas sp. SAM-B]
HH110_09635	NWF33304	null-gene-symb	HH110_09635	3	JABBXB010000003	ribonuclease [Stenotrophomonas sp. SAM-B]
HH110_09640	NWF33305	null-gene-symb	HH110_09640	3	JABBXB010000003	superoxide dismutase [Stenotrophomonas sp. SAM-B]
HH110_09645	NWF33306	null-gene-symb	HH110_09645	3	JABBXB010000003	endonuclease/exonuclease/phosphatase family protein [Stenotrophomonas sp. SAM-B]
HH110_09650	NWF33307	null-gene-symb	HH110_09650	3	JABBXB010000003	POT family MFS transporter [Stenotrophomonas sp. SAM-B]
HH110_09655	NWF33308	null-gene-symb	HH110_09655	3	JABBXB010000003	rhomboid family intramembrane serine protease [Stenotrophomonas sp. SAM-B]
HH110_09660	NWF33309	null-gene-symb	HH110_09660	3	JABBXB010000003	hypothetical protein HH110_09660 [Stenotrophomonas sp. SAM-B]
HH110_09665	NWF33310	null-gene-symb	HH110_09665	3	JABBXB010000003	N-acetyltransferase [Stenotrophomonas sp. SAM-B]
HH110_09670	NWF33311	null-gene-symb	HH110_09670	3	JABBXB010000003	DUF3298 and DUF4163 domain-containing protein [Stenotrophomonas sp. SAM-B]
HH110_09675	NWF33312	cfa	HH110_09675	3	JABBXB010000003	cyclopropane fatty acyl phospholipid synthase [Stenotrophomonas sp. SAM-B]
HH110_09680	NWF33313	null-gene-symb	HH110_09680	3	JABBXB010000003	M3 family metallopeptidase [Stenotrophomonas sp. SAM-B]
HH110_09685	NWF33314	null-gene-symb	HH110_09685	3	JABBXB010000003	glutathione peroxidase [Stenotrophomonas sp. SAM-B]
HH110_09690	NWF33315	null-gene-symb	HH110_09690	3	JABBXB010000003	ferredoxin--NADP reductase [Stenotrophomonas sp. SAM-B]
HH110_09695	NWF33316	null-gene-symb	HH110_09695	3	JABBXB010000003	ABC transporter ATP-binding protein [Stenotrophomonas sp. SAM-B]
HH110_09700	NWF33317	null-gene-symb	HH110_09700	3	JABBXB010000003	carboxymuconolactone decarboxylase family protein [Stenotrophomonas sp. SAM-B]
HH110_09705	NWF33318	null-gene-symb	HH110_09705	3	JABBXB010000003	RNA polymerase sigma-70 factor [Stenotrophomonas sp. SAM-B]
HH110_09710	NWF33319	null-gene-symb	HH110_09710	3	JABBXB010000003	fumarate hydratase [Stenotrophomonas sp. SAM-B]
HH110_09715	NWF33320	null-gene-symb	HH110_09715	3	JABBXB010000003	LysE family translocator [Stenotrophomonas sp. SAM-B]
HH110_09720	NWF33321	null-gene-symb	HH110_09720	3	JABBXB010000003	glutathione S-transferase family protein [Stenotrophomonas sp. SAM-B]
HH110_09725	NWF33322	null-gene-symb	HH110_09725	3	JABBXB010000003	sterol desaturase family protein [Stenotrophomonas sp. SAM-B]
HH110_09730	NWF33323	arsC	HH110_09730	3	JABBXB010000003	arsenate reductase (glutaredoxin) [Stenotrophomonas sp. SAM-B]
HH110_09735	NWF33324	null-gene-symb	HH110_09735	3	JABBXB010000003	phospholipase A [Stenotrophomonas sp. SAM-B]
HH110_09740	NWF33325	null-gene-symb	HH110_09740	3	JABBXB010000003	DUF456 domain-containing protein [Stenotrophomonas sp. SAM-B]
HH110_09745	NWF33326	null-gene-symb	HH110_09745	3	JABBXB010000003	hypothetical protein HH110_09745 [Stenotrophomonas sp. SAM-B]
HH110_09750	NWF33327	null-gene-symb	HH110_09750	3	JABBXB010000003	cold-shock protein [Stenotrophomonas sp. SAM-B]
HH110_09755	NWF33328	null-gene-symb	HH110_09755	3	JABBXB010000003	glycine zipper 2TM domain-containing protein [Stenotrophomonas sp. SAM-B]
HH110_09760	NWF33329	null-gene-symb	HH110_09760	3	JABBXB010000003	cytochrome c [Stenotrophomonas sp. SAM-B]
HH110_09765	NWF33330	null-gene-symb	HH110_09765	3	JABBXB010000003	tRNA threonylcarbamoyladenosine dehydratase [Stenotrophomonas sp. SAM-B]
HH110_09770	NWF33331	null-gene-symb	HH110_09770	3	JABBXB010000003	LysR family transcriptional regulator [Stenotrophomonas sp. SAM-B]
HH110_09775	NWF33332	null-gene-symb	HH110_09775	3	JABBXB010000003	MFS transporter [Stenotrophomonas sp. SAM-B]
HH110_09780	NWF33333	null-gene-symb	HH110_09780	3	JABBXB010000003	TatD family hydrolase [Stenotrophomonas sp. SAM-B]
HH110_09785	NWF33334	null-gene-symb	HH110_09785	3	JABBXB010000003	hypothetical protein HH110_09785 [Stenotrophomonas sp. SAM-B]
HH110_09790	NWF33335	null-gene-symb	HH110_09790	3	JABBXB010000003	glycine zipper 2TM domain-containing protein [Stenotrophomonas sp. SAM-B]
HH110_09795	NWF33336	null-gene-symb	HH110_09795	3	JABBXB010000003	GNAT family N-acetyltransferase [Stenotrophomonas sp. SAM-B]
HH110_09800	NWF33337	null-gene-symb	HH110_09800	3	JABBXB010000003	glutathione S-transferase family protein [Stenotrophomonas sp. SAM-B]
HH110_09805	NWF33338	null-gene-symb	HH110_09805	3	JABBXB010000003	MFS transporter [Stenotrophomonas sp. SAM-B]
HH110_09810	NWF33339	asnB	HH110_09810	3	JABBXB010000003	asparagine synthase (glutamine-hydrolyzing) [Stenotrophomonas sp. SAM-B]
HH110_09815	NWF33340	null-gene-symb	HH110_09815	3	JABBXB010000003	NAD(P)H-dependent oxidoreductase [Stenotrophomonas sp. SAM-B]
HH110_09820	NWF33341	null-gene-symb	HH110_09820	3	JABBXB010000003	replicative DNA helicase [Stenotrophomonas sp. SAM-B]
HH110_09825	NWF33342	null-gene-symb	HH110_09825	3	JABBXB010000003	hypothetical protein HH110_09825 [Stenotrophomonas sp. SAM-B]
HH110_09830	NWF33343	lpdA	HH110_09830	3	JABBXB010000003	dihydrolipoyl dehydrogenase [Stenotrophomonas sp. SAM-B]
HH110_09835	NWF33344	sucB	HH110_09835	3	JABBXB010000003	dihydrolipoyllysine-residue succinyltransferase [Stenotrophomonas sp. SAM-B]
HH110_09840	NWF33345	null-gene-symb	HH110_09840	3	JABBXB010000003	2-oxoglutarate dehydrogenase E1 component [Stenotrophomonas sp. SAM-B]
HH110_09845	NWF33346	null-gene-symb	HH110_09845	3	JABBXB010000003	GNAT family N-acetyltransferase [Stenotrophomonas sp. SAM-B]
HH110_09850	NWF33347	null-gene-symb	HH110_09850	3	JABBXB010000003	cupin domain-containing protein [Stenotrophomonas sp. SAM-B]
HH110_09855	NWF33348	purB	HH110_09855	3	JABBXB010000003	adenylosuccinate lyase [Stenotrophomonas sp. SAM-B]
HH110_09860	NWF33349	null-gene-symb	HH110_09860	3	JABBXB010000003	HlyC/CorC family transporter [Stenotrophomonas sp. SAM-B]
HH110_09865	NWF33350	null-gene-symb	HH110_09865	3	JABBXB010000003	class II fumarate hydratase [Stenotrophomonas sp. SAM-B]
HH110_09870	NWF33351	null-gene-symb	HH110_09870	3	JABBXB010000003	hypothetical protein HH110_09870 [Stenotrophomonas sp. SAM-B]
HH110_09875	NWF33352	null-gene-symb	HH110_09875	3	JABBXB010000003	YggN family protein [Stenotrophomonas sp. SAM-B]
HH110_09880	NWF33353	null-gene-symb	HH110_09880	3	JABBXB010000003	DUF4097 domain-containing protein [Stenotrophomonas sp. SAM-B]
HH110_09885	NWF33354	null-gene-symb	HH110_09885	3	JABBXB010000003	hypothetical protein HH110_09885 [Stenotrophomonas sp. SAM-B]
HH110_09890	NWF33355	null-gene-symb	HH110_09890	3	JABBXB010000003	ABC transporter ATP-binding protein [Stenotrophomonas sp. SAM-B]
HH110_09895	NWF33356	null-gene-symb	HH110_09895	3	JABBXB010000003	GntR family transcriptional regulator [Stenotrophomonas sp. SAM-B]
HH110_09900	NWF33357	null-gene-symb	HH110_09900	3	JABBXB010000003	hypothetical protein HH110_09900 [Stenotrophomonas sp. SAM-B]
HH110_09905	NWF33358	null-gene-symb	HH110_09905	3	JABBXB010000003	glutathione peroxidase [Stenotrophomonas sp. SAM-B]
HH110_09910	NWF33359	null-gene-symb	HH110_09910	3	JABBXB010000003	FKBP-type peptidyl-prolyl cis-trans isomerase [Stenotrophomonas sp. SAM-B]
HH110_09915	NWF33360	null-gene-symb	HH110_09915	3	JABBXB010000003	UDP-glucose/GDP-mannose dehydrogenase family protein [Stenotrophomonas sp. SAM-B]
HH110_09920	NWF33361	null-gene-symb	HH110_09920	3	JABBXB010000003	hypothetical protein HH110_09920 [Stenotrophomonas sp. SAM-B]
HH110_09925	NWF33362	null-gene-symb	HH110_09925	3	JABBXB010000003	DUF2058 family protein [Stenotrophomonas sp. SAM-B]
HH110_09930	NWF33363	null-gene-symb	HH110_09930	3	JABBXB010000003	acyltransferase [Stenotrophomonas sp. SAM-B]
HH110_09935	NWF33364	null-gene-symb	HH110_09935	3	JABBXB010000003	MFS transporter [Stenotrophomonas sp. SAM-B]
HH110_09945	NWF33365	null-gene-symb	HH110_09945	3	JABBXB010000003	metalloregulator ArsR/SmtB family transcription factor [Stenotrophomonas sp. SAM-B]
HH110_09950	NWF33366	null-gene-symb	HH110_09950	3	JABBXB010000003	acyl-CoA dehydrogenase [Stenotrophomonas sp. SAM-B]
HH110_09955	NWF33367	null-gene-symb	HH110_09955	3	JABBXB010000003	hypothetical protein HH110_09955 [Stenotrophomonas sp. SAM-B]
HH110_09960	NWF33368	null-gene-symb	HH110_09960	4	JABBXB010000004	DUF3325 domain-containing protein [Stenotrophomonas sp. SAM-B]
HH110_09965	NWF33369	null-gene-symb	HH110_09965	4	JABBXB010000004	PepSY domain-containing protein [Stenotrophomonas sp. SAM-B]
HH110_09970	NWF33370	null-gene-symb	HH110_09970	4	JABBXB010000004	DUF3649 domain-containing protein [Stenotrophomonas sp. SAM-B]
HH110_09975	NWF33371	null-gene-symb	HH110_09975	4	JABBXB010000004	TonB-dependent receptor [Stenotrophomonas sp. SAM-B]
HH110_09980	NWF33372	null-gene-symb	HH110_09980	4	JABBXB010000004	aminotransferase class V-fold PLP-dependent enzyme [Stenotrophomonas sp. SAM-B]
HH110_09985	NWF33373	null-gene-symb	HH110_09985	4	JABBXB010000004	DUF445 family protein [Stenotrophomonas sp. SAM-B]
HH110_09990	NWF33374	null-gene-symb	HH110_09990	4	JABBXB010000004	plasmid replication/partition related protein [Stenotrophomonas sp. SAM-B]
HH110_09995	NWF33375	null-gene-symb	HH110_09995	4	JABBXB010000004	aspartate aminotransferase family protein [Stenotrophomonas sp. SAM-B]
HH110_10000	NWF33376	null-gene-symb	HH110_10000	4	JABBXB010000004	aldehyde dehydrogenase [Stenotrophomonas sp. SAM-B]
HH110_10005	NWF33377	null-gene-symb	HH110_10005	4	JABBXB010000004	hypothetical protein HH110_10005 [Stenotrophomonas sp. SAM-B]
HH110_10010	NWF33378	null-gene-symb	HH110_10010	4	JABBXB010000004	MHS family MFS transporter [Stenotrophomonas sp. SAM-B]
HH110_10015	NWF33379	null-gene-symb	HH110_10015	4	JABBXB010000004	bacteriohemerythrin [Stenotrophomonas sp. SAM-B]
HH110_10020	NWF33380	null-gene-symb	HH110_10020	4	JABBXB010000004	diguanylate cyclase [Stenotrophomonas sp. SAM-B]
HH110_10025	NWF33381	null-gene-symb	HH110_10025	4	JABBXB010000004	hypothetical protein HH110_10025 [Stenotrophomonas sp. SAM-B]
HH110_10030	NWF33382	null-gene-symb	HH110_10030	4	JABBXB010000004	FAD-binding oxidoreductase [Stenotrophomonas sp. SAM-B]
HH110_10035	NWF33383	null-gene-symb	HH110_10035	4	JABBXB010000004	gamma-glutamyl-gamma-aminobutyrate hydrolase family protein [Stenotrophomonas sp. SAM-B]
HH110_10040	NWF33384	null-gene-symb	HH110_10040	4	JABBXB010000004	glutamine synthetase [Stenotrophomonas sp. SAM-B]
HH110_10045	NWF33385	null-gene-symb	HH110_10045	4	JABBXB010000004	polyamine ABC transporter substrate-binding protein [Stenotrophomonas sp. SAM-B]
HH110_10050	NWF33386	potA	HH110_10050	4	JABBXB010000004	polyamine ABC transporter ATP-binding protein [Stenotrophomonas sp. SAM-B]
HH110_10055	NWF33387	null-gene-symb	HH110_10055	4	JABBXB010000004	ABC transporter permease subunit [Stenotrophomonas sp. SAM-B]
HH110_10060	NWF33388	null-gene-symb	HH110_10060	4	JABBXB010000004	ABC transporter permease subunit [Stenotrophomonas sp. SAM-B]
HH110_10065	NWF33389	null-gene-symb	HH110_10065	4	JABBXB010000004	NAD-dependent succinate-semialdehyde dehydrogenase [Stenotrophomonas sp. SAM-B]
HH110_10070	NWF33390	null-gene-symb	HH110_10070	4	JABBXB010000004	magnesium and cobalt transport protein CorA [Stenotrophomonas sp. SAM-B]
HH110_10075	NWF33391	null-gene-symb	HH110_10075	4	JABBXB010000004	DUF4105 domain-containing protein [Stenotrophomonas sp. SAM-B]
HH110_10080	NWF33392	null-gene-symb	HH110_10080	4	JABBXB010000004	CBS domain-containing protein [Stenotrophomonas sp. SAM-B]
HH110_10085	NWF33393	null-gene-symb	HH110_10085	4	JABBXB010000004	hypothetical protein HH110_10085 [Stenotrophomonas sp. SAM-B]
HH110_10090	NWF33394	null-gene-symb	HH110_10090	4	JABBXB010000004	hypothetical protein HH110_10090 [Stenotrophomonas sp. SAM-B]
HH110_10095	NWF33395	ybeY	HH110_10095	4	JABBXB010000004	rRNA maturation RNase YbeY [Stenotrophomonas sp. SAM-B]
HH110_10100	NWF33396	null-gene-symb	HH110_10100	4	JABBXB010000004	PhoH family protein [Stenotrophomonas sp. SAM-B]
HH110_10105	NWF33397	miaB	HH110_10105	4	JABBXB010000004	tRNA (N6-isopentenyl adenosine(37)-C2)-methylthiotransferase MiaB [Stenotrophomonas sp. SAM-B]
HH110_10110	NWF33398	null-gene-symb	HH110_10110	4	JABBXB010000004	lytic transglycosylase domain-containing protein [Stenotrophomonas sp. SAM-B]
HH110_10115	NWF33399	petA	HH110_10115	4	JABBXB010000004	ubiquinol-cytochrome c reductase iron-sulfur subunit [Stenotrophomonas sp. SAM-B]
HH110_10120	NWF33400	null-gene-symb	HH110_10120	4	JABBXB010000004	cytochrome bc complex cytochrome b subunit [Stenotrophomonas sp. SAM-B]
HH110_10125	NWF33401	null-gene-symb	HH110_10125	4	JABBXB010000004	cytochrome c1 [Stenotrophomonas sp. SAM-B]
HH110_10130	NWF33402	null-gene-symb	HH110_10130	4	JABBXB010000004	stringent starvation protein A [Stenotrophomonas sp. SAM-B]
HH110_10135	NWF33403	null-gene-symb	HH110_10135	4	JABBXB010000004	ClpXP protease specificity-enhancing factor [Stenotrophomonas sp. SAM-B]
HH110_10140	NWF33404	null-gene-symb	HH110_10140	4	JABBXB010000004	DUF3301 domain-containing protein [Stenotrophomonas sp. SAM-B]
HH110_10145	NWF33405	null-gene-symb	HH110_10145	4	JABBXB010000004	DUF2272 domain-containing protein [Stenotrophomonas sp. SAM-B]
HH110_10150	NWF33406	nadC	HH110_10150	4	JABBXB010000004	carboxylating nicotinate-nucleotide diphosphorylase [Stenotrophomonas sp. SAM-B]
HH110_10155	NWF33407	null-gene-symb	HH110_10155	4	JABBXB010000004	Trm112 family protein [Stenotrophomonas sp. SAM-B]
HH110_10160	NWF33408	purE	HH110_10160	4	JABBXB010000004	5-(carboxyamino)imidazole ribonucleotide mutase [Stenotrophomonas sp. SAM-B]
HH110_10165	NWF33409	null-gene-symb	HH110_10165	4	JABBXB010000004	5-(carboxyamino)imidazole ribonucleotide synthase [Stenotrophomonas sp. SAM-B]
HH110_10170	NWF33410	null-gene-symb	HH110_10170	4	JABBXB010000004	superoxide dismutase [Stenotrophomonas sp. SAM-B]
HH110_10175	NWF33411	grxD	HH110_10175	4	JABBXB010000004	Grx4 family monothiol glutaredoxin [Stenotrophomonas sp. SAM-B]
HH110_10180	NWF33412	null-gene-symb	HH110_10180	4	JABBXB010000004	SDR family NAD(P)-dependent oxidoreductase [Stenotrophomonas sp. SAM-B]
HH110_10185	NWF33413	null-gene-symb	HH110_10185	4	JABBXB010000004	TonB-dependent receptor [Stenotrophomonas sp. SAM-B]
HH110_10190	NWF33414	null-gene-symb	HH110_10190	4	JABBXB010000004	LOG family protein [Stenotrophomonas sp. SAM-B]
HH110_10195	NWF33415	null-gene-symb	HH110_10195	4	JABBXB010000004	prepilin-type N-terminal cleavage/methylation domain-containing protein [Stenotrophomonas sp. SAM-B]
HH110_10200	NWF33416	pilV	HH110_10200	4	JABBXB010000004	type IV pilus modification protein PilV [Stenotrophomonas sp. SAM-B]
HH110_10205	NWF33417	null-gene-symb	HH110_10205	4	JABBXB010000004	prepilin-type N-terminal cleavage/methylation domain-containing protein [Stenotrophomonas sp. SAM-B]
HH110_10210	NWF33418	null-gene-symb	HH110_10210	4	JABBXB010000004	pilus assembly protein [Stenotrophomonas sp. SAM-B]
HH110_10215	NWF33419	null-gene-symb	HH110_10215	4	JABBXB010000004	pilus assembly protein [Stenotrophomonas sp. SAM-B]
HH110_10220	NWF33420	null-gene-symb	HH110_10220	4	JABBXB010000004	type IV pilin protein [Stenotrophomonas sp. SAM-B]
HH110_10230	NWF33421	null-gene-symb	HH110_10230	4	JABBXB010000004	prepilin-type N-terminal cleavage/methylation domain-containing protein [Stenotrophomonas sp. SAM-B]
HH110_10235	NWF33422	uvrB	HH110_10235	4	JABBXB010000004	excinuclease ABC subunit UvrB [Stenotrophomonas sp. SAM-B]
HH110_10245	NWF33423	null-gene-symb	HH110_10245	4	JABBXB010000004	DNA internalization-related competence protein ComEC/Rec2 [Stenotrophomonas sp. SAM-B]
HH110_10250	NWF33424	null-gene-symb	HH110_10250	4	JABBXB010000004	MotA/TolQ/ExbB proton channel family protein [Stenotrophomonas sp. SAM-B]
[truncated: 1,709 more rows]
